# Supplementary material for: Optimizing homeostatic cell renewal in hierarchical tissues
Source: PLoS Comput Biol. 2018 Feb 15;14(2):e1005967. doi: 10.1371/journal.pcbi.1005967 (PMC5831642; doi:10.1371/journal.pcbi.1005967)
Supplement: S1 File — (NB) [file pcbi.1005967.s002.nb]

(* Content-type: application/vnd.wolfram.mathematica *)

(*** Wolfram Notebook File ***)
(* http://www.wolfram.com/nb *)

(* CreatedBy='Mathematica 10.0' *)

(*CacheID: 234*)
(* Internal cache information:
NotebookFileLineBreakTest
NotebookFileLineBreakTest
NotebookDataPosition[       158,          7]
NotebookDataLength[    198190,       5505]
NotebookOptionsPosition[    195705,       5431]
NotebookOutlinePosition[    196063,       5447]
CellTagsIndexPosition[    196020,       5444]
WindowFrame->Normal*)

(* Beginning of Notebook Content *)
Notebook[{
Cell[BoxData[
 RowBox[{
  RowBox[{"(*", " ", 
   RowBox[{
    RowBox[{
    "Here", " ", "we", " ", "set", " ", "the", " ", "number", " ", "of", " ", 
     "compartments"}], ",", " ", 
    RowBox[{"which", " ", "are", " ", "numbered", " ", "C0"}], ",", " ", "C1",
     ",", " ", "...", ",", "Cn"}], " ", "*)"}], " ", 
  RowBox[{
   RowBox[{"n", "=", "4"}], ";"}]}]], "Input",
 CellChangeTimes->{{3.66281985125098*^9, 3.662819852431632*^9}, {
   3.662820137250684*^9, 3.662820317292173*^9}, {3.66282041524765*^9, 
   3.6628204158469677`*^9}, {3.662820544376889*^9, 3.662820571188072*^9}, {
   3.662820603335548*^9, 3.662820608838139*^9}, 3.662821106141021*^9, {
   3.662822029045402*^9, 3.662822029312825*^9}, {3.6628431477658978`*^9, 
   3.662843148179682*^9}, {3.662843349438191*^9, 3.662843349731778*^9}, {
   3.662923266930366*^9, 3.662923267182036*^9}, 3.6629310200306683`*^9, {
   3.662931758450329*^9, 3.662931758652996*^9}, {3.662931932721336*^9, 
   3.662931932941895*^9}, {3.66293196584016*^9, 3.662931966100541*^9}, {
   3.662932929517481*^9, 3.662932929779066*^9}, {3.662933530181631*^9, 
   3.662933530433671*^9}, {3.66293389776274*^9, 3.66293389804984*^9}, {
   3.662936580965654*^9, 3.662936581234559*^9}, {3.6629497393857613`*^9, 
   3.662949739814633*^9}, {3.662995314066258*^9, 3.662995314764073*^9}, {
   3.6629958443850193`*^9, 3.662995844742937*^9}, {3.66300091187505*^9, 
   3.663000912175479*^9}, {3.663001041026792*^9, 3.663001041210445*^9}, {
   3.663001804606699*^9, 3.6630018048586817`*^9}, {3.663002762871447*^9, 
   3.66300276310038*^9}, {3.6630030408112497`*^9, 3.663003041576804*^9}, {
   3.6630070020542927`*^9, 3.66300700223319*^9}, {3.66300763922631*^9, 
   3.66300763946323*^9}, {3.6941822491434603`*^9, 3.694182249434779*^9}, {
   3.694207993735201*^9, 3.694207998165165*^9}, {3.694208112545165*^9, 
   3.694208112831523*^9}, {3.694208220811777*^9, 3.6942082212342854`*^9}, {
   3.694294271903406*^9, 3.6942942723097153`*^9}, {3.694294480816471*^9, 
   3.694294481173829*^9}, {3.694371345248968*^9, 3.694371345453374*^9}, {
   3.6945307995944366`*^9, 3.694530800265532*^9}, {3.694530928686565*^9, 
   3.694530929036662*^9}, {3.694544802664441*^9, 3.694544802913497*^9}, {
   3.7148417683037357`*^9, 3.714841768771942*^9}, {3.714847440180098*^9, 
   3.714847440339301*^9}, {3.714847492723193*^9, 3.714847493065095*^9}, {
   3.715783006486575*^9, 3.7157830683396807`*^9}, {3.715783164126924*^9, 
   3.71578316453959*^9}, {3.7157987421898937`*^9, 3.715798742458645*^9}, {
   3.715804492574999*^9, 3.71580449294691*^9}, {3.71580775660627*^9, 
   3.715807756812646*^9}, {3.7158092721239233`*^9, 3.715809272448744*^9}, {
   3.715810427103304*^9, 3.71581042744442*^9}, {3.715871137118794*^9, 
   3.715871137468466*^9}, {3.71587888363021*^9, 3.715878883834381*^9}, {
   3.715894292464757*^9, 3.7158942927590427`*^9}, {3.7159031311359053`*^9, 
   3.715903131486017*^9}, {3.715903735242009*^9, 3.715903735672996*^9}, {
   3.716034862200458*^9, 3.716034862644308*^9}}],

Cell[BoxData[
 RowBox[{
  RowBox[{"(*", "  ", 
   RowBox[{
    RowBox[{"First", " ", "list", " ", "all", " ", "the", " ", "trees"}], " ",
     ";", " ", 
    RowBox[{"Do", " ", "this", " ", "in", " ", "a", " ", 
     RowBox[{"cycle", ".", " ", 
      RowBox[{"a", "[", "i", "]"}]}], " ", "is", " ", "the", " ", "number", 
     " ", "of", " ", "differentiations", " ", "from", " ", "compartment", " ", 
     RowBox[{"i", "."}]}]}], " ", "*)"}], "  ", 
  RowBox[{
   RowBox[{"W", "=", 
    RowBox[{"{", 
     RowBox[{"{", 
      RowBox[{"2", "^", "n"}], "}"}], "}"}]}], ";", 
   RowBox[{"Do", "[", 
    RowBox[{
     RowBox[{
      RowBox[{"cnt", "=", "1"}], ";", " ", 
      RowBox[{"Do", "[", 
       RowBox[{
        RowBox[{"Do", "[", 
         RowBox[{
          RowBox[{
           RowBox[{
            RowBox[{"T", "[", "cnt", "]"}], "=", 
            RowBox[{"Append", "[", 
             RowBox[{
              RowBox[{"W", "[", 
               RowBox[{"[", "i", "]"}], "]"}], ",", "j"}], "]"}]}], ";", " ", 
           
           RowBox[{"cnt", "=", 
            RowBox[{"cnt", "+", "1"}]}]}], ",", 
          RowBox[{"{", 
           RowBox[{"j", ",", "0", ",", 
            RowBox[{
             RowBox[{"Last", "[", 
              RowBox[{"W", "[", 
               RowBox[{"[", "i", "]"}], "]"}], "]"}], "/", "2"}]}], "}"}]}], 
         "]"}], ",", 
        RowBox[{"{", 
         RowBox[{"i", ",", "1", ",", 
          RowBox[{"Length", "[", "W", "]"}]}], "}"}]}], "]"}], ";", " ", 
      RowBox[{"W", "=", 
       RowBox[{"Table", "[", 
        RowBox[{
         RowBox[{"T", "[", "i", "]"}], ",", 
         RowBox[{"{", 
          RowBox[{"i", ",", "1", ",", 
           RowBox[{"cnt", "-", "1"}]}], "}"}]}], "]"}]}]}], ",", 
     RowBox[{"{", 
      RowBox[{"j", ",", 
       RowBox[{"n", "-", "1"}], ",", "0", ",", 
       RowBox[{"-", "1"}]}], "}"}]}], "]"}]}]}]], "Input",
 CellChangeTimes->{{3.6628352342030354`*^9, 3.662835245951495*^9}, {
   3.662835329536137*^9, 3.6628353973720818`*^9}, {3.662835440933036*^9, 
   3.662835466584488*^9}, {3.662835838976337*^9, 3.662835839255631*^9}, {
   3.662836276743696*^9, 3.662836277037064*^9}, {3.662836419687538*^9, 
   3.66283642000637*^9}, {3.662841085431534*^9, 3.6628411022361517`*^9}, {
   3.662841153044437*^9, 3.662841171596719*^9}, {3.662841218716033*^9, 
   3.662841230158681*^9}, {3.6628413068376513`*^9, 3.6628413671262074`*^9}, 
   3.66284315989248*^9, {3.715783076993146*^9, 3.7157830774958*^9}}],

Cell[CellGroupData[{

Cell[BoxData[
 RowBox[{
  RowBox[{"cha", "=", 
   RowBox[{"Table", "[", 
    RowBox[{"0", ",", 
     RowBox[{"{", 
      RowBox[{"i", ",", "0", ",", "n"}], "}"}]}], "]"}]}], ";", 
  RowBox[{"Do", "[", 
   RowBox[{"(*", " ", 
    RowBox[{
    "Go", " ", "over", " ", "all", " ", "the", " ", "trees", " ", "in", " ", 
     "W", " ", "with", " ", "index", " ", "jj"}], " ", "*)"}], " ", 
   RowBox[{
    RowBox[{
     RowBox[{"W0", "=", 
      RowBox[{"W", "[", 
       RowBox[{"[", "jj", "]"}], "]"}]}], ";", 
     RowBox[{"Do", "[", 
      RowBox[{
       RowBox[{
        RowBox[{"a", "[", 
         RowBox[{"n", "-", "i", "+", "1"}], "]"}], "=", 
        RowBox[{"W0", "[", 
         RowBox[{"[", "i", "]"}], "]"}]}], ",", 
       RowBox[{"{", 
        RowBox[{"i", ",", "1", ",", 
         RowBox[{"n", "+", "1"}]}], "}"}]}], "]"}], ";", 
     RowBox[{"(*", " ", 
      RowBox[{
      "Calculate", " ", "the", " ", "probability", " ", "of", " ", "this", 
       " ", "tree"}], " ", "*)"}], " ", 
     RowBox[{"Do", "[", 
      RowBox[{
       RowBox[{
        RowBox[{"l", "=", 
         RowBox[{"2", "*", 
          RowBox[{"a", "[", "i", "]"}]}]}], ";", 
        RowBox[{
         RowBox[{"p", "[", "i", "]"}], "=", " ", 
         RowBox[{
          RowBox[{
           RowBox[{
            RowBox[{"(", 
             RowBox[{"1", "-", 
              RowBox[{"v", "[", 
               RowBox[{"i", "+", "1"}], "]"}]}], ")"}], "^", "l"}], "*", 
           RowBox[{
            RowBox[{"v", "[", 
             RowBox[{"i", "+", "1"}], "]"}], "^", 
            RowBox[{"(", 
             RowBox[{
              RowBox[{"a", "[", 
               RowBox[{"i", "+", "1"}], "]"}], "-", "l"}], ")"}]}], "*", 
           RowBox[{"CC", "[", 
            RowBox[{"l", ",", 
             RowBox[{"a", "[", 
              RowBox[{"i", "+", "1"}], "]"}]}], "]"}]}], "+", 
          RowBox[{
           RowBox[{
            RowBox[{"(", 
             RowBox[{"1", "-", 
              RowBox[{"v", "[", 
               RowBox[{"i", "+", "1"}], "]"}]}], ")"}], "^", 
            RowBox[{"(", 
             RowBox[{"l", "+", "1"}], ")"}]}], "*", 
           RowBox[{
            RowBox[{"v", "[", 
             RowBox[{"i", "+", "1"}], "]"}], "^", 
            RowBox[{"(", 
             RowBox[{
              RowBox[{"a", "[", 
               RowBox[{"i", "+", "1"}], "]"}], "-", "l", "-", "1"}], ")"}]}], 
           "*", 
           RowBox[{"CC", "[", 
            RowBox[{
             RowBox[{"l", "+", "1"}], ",", 
             RowBox[{"a", "[", 
              RowBox[{"i", "+", "1"}], "]"}]}], "]"}]}]}]}]}], ",", 
       RowBox[{"{", 
        RowBox[{"i", ",", 
         RowBox[{"n", "-", "1"}], ",", "0", ",", 
         RowBox[{"-", "1"}]}], "}"}]}], "]"}], ";", " ", 
     RowBox[{
      RowBox[{"PP", "[", "jj", "]"}], "=", 
      RowBox[{
       RowBox[{"Product", "[", 
        RowBox[{
         RowBox[{"p", "[", "i", "]"}], ",", 
         RowBox[{"{", 
          RowBox[{"i", ",", "0", ",", 
           RowBox[{"n", "-", "1"}]}], "}"}]}], "]"}], "/.", 
       RowBox[{"{", 
        RowBox[{
         RowBox[{"v", "[", "n", "]"}], "\[Rule]", "0"}], "}"}]}]}], ";", 
     "\[IndentingNewLine]", "\[IndentingNewLine]", 
     RowBox[{"(*", " ", 
      RowBox[{
      "Calculate", " ", "the", " ", "change", " ", "in", " ", "the", " ", 
       "number", " ", "of", " ", "mutants", " ", "resulting", " ", "from", 
       " ", "this", " ", "tree"}], " ", "*)"}], " ", 
     RowBox[{"CC", "=."}], ";", 
     RowBox[{"(*", " ", 
      RowBox[{"chose", " ", "k", " ", "out", " ", "of", " ", "K"}], " ", 
      "*)"}], " ", 
     RowBox[{
      RowBox[{"CC", "[", 
       RowBox[{"k_", ",", "K_"}], "]"}], "=", 
      RowBox[{
       RowBox[{
        RowBox[{"K", "!"}], "/", 
        RowBox[{"k", "!"}]}], "/", 
       RowBox[{
        RowBox[{"(", 
         RowBox[{"K", "-", "k"}], ")"}], "!"}]}]}], ";", 
     RowBox[{"Do", "[", " ", 
      RowBox[{"(*", " ", 
       RowBox[{
        RowBox[{
        "differentiation", " ", "from", " ", "row", " ", "k", " ", "to", " ", 
         "row", " ", "k"}], "+", 
        RowBox[{"1", " ", "and", " ", "proliferation", " ", "in", " ", "k"}], 
        "+", "1"}], " ", "*)"}], " ", 
      RowBox[{
       RowBox[{
        RowBox[{"change", "[", "k", "]"}], "=", 
        RowBox[{"(*", " ", 
         RowBox[{
         "Consequences", " ", "of", " ", "differentiation", " ", "of", " ", 
          RowBox[{"a", "[", "k", "]"}], " ", "cells"}], " ", "*)"}], " ", 
        RowBox[{
         RowBox[{"Sum", "[", " ", 
          RowBox[{"(*", " ", 
           RowBox[{
            RowBox[{
            "i", " ", "mutants", " ", "are", " ", "removed", " ", "among", 
             " ", "the", " ", 
             RowBox[{"a", "[", "k", "]"}], " ", "differentiating", " ", 
             "cells", " ", "in", " ", "k"}], ",", " ", 
            RowBox[{
             RowBox[{"will", " ", "be", " ", "added", " ", "to", " ", "k"}], 
             "+", 
             RowBox[{"1", " ", "times", " ", "2"}]}]}], " ", "*)"}], 
          RowBox[{
           RowBox[{
            RowBox[{"CC", "[", 
             RowBox[{"i", ",", 
              RowBox[{"a", "[", "k", "]"}]}], "]"}], "*", 
            RowBox[{
             RowBox[{"(", 
              RowBox[{
               RowBox[{"m", "[", "k", "]"}], "/", 
               RowBox[{"NN", "[", "k", "]"}]}], ")"}], "^", "i"}], "*", 
            RowBox[{
             RowBox[{"(", 
              RowBox[{"1", "-", " ", 
               RowBox[{
                RowBox[{"m", "[", "k", "]"}], "/", 
                RowBox[{"NN", "[", "k", "]"}]}]}], ")"}], "^", 
             RowBox[{"(", 
              RowBox[{
               RowBox[{"a", "[", "k", "]"}], "-", "i"}], ")"}]}], "*", 
            RowBox[{"Sum", "[", 
             RowBox[{"(*", " ", 
              RowBox[{
               RowBox[{
               "l", " ", "mutations", " ", "among", " ", "the", " ", "2", "*", 
                RowBox[{"(", 
                 RowBox[{
                  RowBox[{"a", "[", "k", "]"}], "-", "i"}], ")"}], " ", 
                "offspring", " ", "will", " ", "added", " ", "to", " ", "k"}],
                "+", "1"}], " ", "*)"}], " ", 
             RowBox[{
              RowBox[{
               RowBox[{"CC", "[", 
                RowBox[{"l", ",", 
                 RowBox[{"2", "*", 
                  RowBox[{"(", 
                   RowBox[{
                    RowBox[{"a", "[", "k", "]"}], "-", "i"}], ")"}]}]}], 
                "]"}], "*", 
               RowBox[{"u", "^", "l"}], "*", 
               RowBox[{
                RowBox[{"(", 
                 RowBox[{"1", "-", "u"}], ")"}], "^", 
                RowBox[{"(", 
                 RowBox[{
                  RowBox[{"2", "*", 
                   RowBox[{"(", 
                    RowBox[{
                    RowBox[{"a", "[", "k", "]"}], "-", "i"}], ")"}]}], "-", 
                  "l"}], ")"}]}], "*", 
               RowBox[{"ReplacePart", "[", 
                RowBox[{"cha", ",", 
                 RowBox[{"{", 
                  RowBox[{
                   RowBox[{
                    RowBox[{"k", "+", "1"}], "\[Rule]", 
                    RowBox[{"-", "i"}]}], ",", 
                   RowBox[{
                    RowBox[{"k", "+", "2"}], "\[Rule]", 
                    RowBox[{
                    RowBox[{"2", "*", "i"}], "+", "l"}]}]}], "}"}]}], "]"}]}],
               ",", 
              RowBox[{"{", 
               RowBox[{"l", ",", "0", ",", 
                RowBox[{"2", "*", 
                 RowBox[{"(", 
                  RowBox[{
                   RowBox[{"a", "[", "k", "]"}], "-", "i"}], ")"}]}]}], 
               "}"}]}], "]"}]}], ",", 
           RowBox[{"{", 
            RowBox[{"i", ",", "0", ",", 
             RowBox[{"a", "[", "k", "]"}]}], "}"}]}], "]"}], "+", 
         "\[IndentingNewLine]", 
         RowBox[{"(*", " ", 
          RowBox[{
           RowBox[{
           "Consequences", " ", "of", " ", "proliferation", "  ", "of", " ", 
            RowBox[{"a", "[", 
             RowBox[{"k", "+", "1"}], "]"}]}], "-", 
           RowBox[{"2", "*", 
            RowBox[{"a", "[", "k", "]"}], " ", "cells"}]}], " ", "*)"}], " ", 
         
         RowBox[{"Sum", "[", " ", 
          RowBox[{"(*", " ", 
           RowBox[{
            RowBox[{
             RowBox[{
             "i", " ", "mutants", " ", "are", " ", "reproducing", " ", 
              "among", " ", "the", " ", 
              RowBox[{"a", "[", 
               RowBox[{"k", "+", "1"}], "]"}]}], "-", 
             RowBox[{"2", "*", 
              RowBox[{"a", "[", "k", "]"}], " ", "cells", " ", "in", " ", 
              "k"}], "+", "1"}], ",", " ", 
            RowBox[{
             RowBox[{"will", " ", "be", " ", "added", " ", "to", " ", "k"}], 
             "+", 
             RowBox[{"1", " ", "times", " ", "1"}]}]}], " ", "*)"}], 
          RowBox[{
           RowBox[{
            RowBox[{"CC", "[", 
             RowBox[{"i", ",", 
              RowBox[{
               RowBox[{"a", "[", 
                RowBox[{"k", "+", "1"}], "]"}], "-", 
               RowBox[{"2", "*", 
                RowBox[{"a", "[", "k", "]"}]}]}]}], "]"}], "*", 
            RowBox[{
             RowBox[{"(", 
              RowBox[{
               RowBox[{"m", "[", 
                RowBox[{"k", "+", "1"}], "]"}], "/", 
               RowBox[{"NN", "[", 
                RowBox[{"k", "+", "1"}], "]"}]}], ")"}], "^", "i"}], "*", 
            RowBox[{
             RowBox[{"(", 
              RowBox[{"1", "-", " ", 
               RowBox[{
                RowBox[{"m", "[", 
                 RowBox[{"k", "+", "1"}], "]"}], "/", 
                RowBox[{"NN", "[", 
                 RowBox[{"k", "+", "1"}], "]"}]}]}], ")"}], "^", 
             RowBox[{"(", 
              RowBox[{
               RowBox[{"a", "[", 
                RowBox[{"k", "+", "1"}], "]"}], "-", 
               RowBox[{"2", "*", 
                RowBox[{"a", "[", "k", "]"}]}], "-", "i"}], ")"}]}], "*", 
            RowBox[{"Sum", "[", 
             RowBox[{"(*", " ", 
              RowBox[{
               RowBox[{
               "l", " ", "mutations", " ", "among", " ", "the", " ", "2", "*", 
                RowBox[{"(", 
                 RowBox[{
                  RowBox[{"a", "[", 
                   RowBox[{"k", "+", "1"}], "]"}], "-", 
                  RowBox[{"2", "*", 
                   RowBox[{"a", "[", "k", "]"}]}], "-", "i"}], ")"}], " ", 
                "offspring", " ", "will", " ", "add", " ", "to", " ", "k"}], 
               "+", "1"}], " ", "*)"}], " ", 
             RowBox[{
              RowBox[{
               RowBox[{"CC", "[", 
                RowBox[{"l", ",", 
                 RowBox[{"2", "*", 
                  RowBox[{"(", 
                   RowBox[{
                    RowBox[{"a", "[", 
                    RowBox[{"k", "+", "1"}], "]"}], "-", 
                    RowBox[{"2", "*", 
                    RowBox[{"a", "[", "k", "]"}]}], "-", "i"}], ")"}]}]}], 
                "]"}], "*", 
               RowBox[{"u", "^", "l"}], "*", 
               RowBox[{
                RowBox[{"(", 
                 RowBox[{"1", "-", "u"}], ")"}], "^", 
                RowBox[{"(", 
                 RowBox[{
                  RowBox[{"2", "*", 
                   RowBox[{"(", 
                    RowBox[{
                    RowBox[{"a", "[", 
                    RowBox[{"k", "+", "1"}], "]"}], "-", 
                    RowBox[{"2", "*", 
                    RowBox[{"a", "[", "k", "]"}]}], "-", "i"}], ")"}]}], "-", 
                  "l"}], ")"}]}], "*", 
               RowBox[{"ReplacePart", "[", 
                RowBox[{"cha", ",", 
                 RowBox[{"{", 
                  RowBox[{
                   RowBox[{"k", "+", "2"}], "\[Rule]", 
                   RowBox[{"i", "+", "l"}]}], "}"}]}], "]"}]}], ",", 
              RowBox[{"{", 
               RowBox[{"l", ",", "0", ",", 
                RowBox[{"2", "*", 
                 RowBox[{"(", 
                  RowBox[{
                   RowBox[{"a", "[", 
                    RowBox[{"k", "+", "1"}], "]"}], "-", 
                   RowBox[{"2", "*", 
                    RowBox[{"a", "[", "k", "]"}]}], "-", "i"}], ")"}]}]}], 
               "}"}]}], "]"}]}], ",", 
           RowBox[{"{", 
            RowBox[{"i", ",", "0", ",", 
             RowBox[{
              RowBox[{"a", "[", 
               RowBox[{"k", "+", "1"}], "]"}], "-", 
              RowBox[{"2", "*", 
               RowBox[{"a", "[", "k", "]"}]}]}]}], "}"}]}], "]"}]}]}], 
       "\[IndentingNewLine]", ",", 
       RowBox[{"{", 
        RowBox[{"k", ",", "0", ",", 
         RowBox[{"n", "-", "1"}]}], "}"}]}], "]"}], ";", 
     RowBox[{"(*", " ", 
      RowBox[{
       RowBox[{"Treat", " ", "k"}], "=", 
       RowBox[{"0", " ", "separately"}]}], " ", "*)"}], " ", 
     RowBox[{"change0", "=", "\[IndentingNewLine]", 
      RowBox[{"(*", " ", 
       RowBox[{
       "Consequences", " ", "of", " ", "proliferation", "  ", "of", " ", 
        RowBox[{"a", "[", "0", "]"}], " ", "cells"}], " ", "*)"}], " ", 
      RowBox[{"Sum", "[", " ", 
       RowBox[{"(*", " ", 
        RowBox[{
         RowBox[{
          RowBox[{
          "i", " ", "mutants", " ", "are", " ", "reproducing", " ", "among", 
           " ", "the", " ", 
           RowBox[{"a", "[", "0", "]"}], " ", "cells", " ", "in", " ", "k"}], 
          "=", "0"}], ",", " ", 
         RowBox[{
          RowBox[{"will", " ", "be", " ", "added", " ", "to", " ", "k"}], "=", 
          RowBox[{"0", " ", "times", " ", "1"}]}]}], " ", "*)"}], 
       RowBox[{
        RowBox[{
         RowBox[{"CC", "[", 
          RowBox[{"i", ",", 
           RowBox[{"a", "[", "0", "]"}]}], "]"}], "*", 
         RowBox[{
          RowBox[{"(", 
           RowBox[{
            RowBox[{"m", "[", "0", "]"}], "/", 
            RowBox[{"NN", "[", "0", "]"}]}], ")"}], "^", "i"}], "*", 
         RowBox[{
          RowBox[{"(", 
           RowBox[{"1", "-", " ", 
            RowBox[{
             RowBox[{"m", "[", "0", "]"}], "/", 
             RowBox[{"NN", "[", "0", "]"}]}]}], ")"}], "^", 
          RowBox[{"(", 
           RowBox[{
            RowBox[{"a", "[", "0", "]"}], "-", "i"}], ")"}]}], "*", 
         RowBox[{"Sum", "[", 
          RowBox[{"(*", " ", 
           RowBox[{
            RowBox[{
            "l", " ", "mutations", " ", "among", " ", "the", " ", "2", "*", 
             RowBox[{"(", 
              RowBox[{
               RowBox[{"a", "[", "0", "]"}], "-", "i"}], ")"}], " ", 
             "offspring", " ", "will", " ", "add", " ", "to", " ", "k"}], "=",
             "0"}], " ", "*)"}], " ", 
          RowBox[{
           RowBox[{
            RowBox[{"CC", "[", 
             RowBox[{"l", ",", 
              RowBox[{"2", "*", 
               RowBox[{"(", 
                RowBox[{
                 RowBox[{"a", "[", "0", "]"}], "-", "i"}], ")"}]}]}], "]"}], 
            "*", 
            RowBox[{"u", "^", "l"}], "*", 
            RowBox[{
             RowBox[{"(", 
              RowBox[{"1", "-", "u"}], ")"}], "^", 
             RowBox[{"(", 
              RowBox[{
               RowBox[{"2", "*", 
                RowBox[{"(", 
                 RowBox[{
                  RowBox[{"a", "[", "0", "]"}], "-", "i"}], ")"}]}], "-", 
               "l"}], ")"}]}], "*", 
            RowBox[{"ReplacePart", "[", 
             RowBox[{"cha", ",", 
              RowBox[{"{", 
               RowBox[{"1", "\[Rule]", 
                RowBox[{"i", "+", "l"}]}], "}"}]}], "]"}]}], ",", 
           RowBox[{"{", 
            RowBox[{"l", ",", "0", ",", 
             RowBox[{"2", "*", 
              RowBox[{"(", 
               RowBox[{
                RowBox[{"a", "[", "0", "]"}], "-", "i"}], ")"}]}]}], "}"}]}], 
          "]"}]}], ",", 
        RowBox[{"{", 
         RowBox[{"i", ",", "0", ",", 
          RowBox[{"a", "[", "0", "]"}]}], "}"}]}], "]"}]}], ";", 
     RowBox[{"(*", " ", 
      RowBox[{
       RowBox[{"Treat", " ", "k"}], "=", 
       RowBox[{"n", " ", "separately"}]}], " ", "*)"}], " ", 
     RowBox[{"changen", "=", 
      RowBox[{"(*", " ", 
       RowBox[{"Consequences", " ", "of", " ", "death", " ", "of", " ", 
        RowBox[{"a", "[", "n", "]"}], " ", "cells"}], " ", "*)"}], " ", 
      RowBox[{"Sum", "[", " ", 
       RowBox[{"(*", " ", 
        RowBox[{
         RowBox[{
         "i", " ", "mutants", " ", "are", " ", "removed", " ", "among", " ", 
          "the", " ", 
          RowBox[{"a", "[", "n", "]"}], " ", "differentiating", " ", "cells", 
          " ", "in", " ", "k"}], ",", " ", 
         RowBox[{
          RowBox[{
          "will", " ", "be", " ", "subtracted", " ", "from", " ", "k"}], "=", 
          "n"}]}], " ", "*)"}], 
       RowBox[{
        RowBox[{
         RowBox[{"CC", "[", 
          RowBox[{"i", ",", 
           RowBox[{"a", "[", "n", "]"}]}], "]"}], "*", 
         RowBox[{
          RowBox[{"(", 
           RowBox[{
            RowBox[{"m", "[", "n", "]"}], "/", 
            RowBox[{"NN", "[", "n", "]"}]}], ")"}], "^", "i"}], "*", 
         RowBox[{
          RowBox[{"(", 
           RowBox[{"1", "-", " ", 
            RowBox[{
             RowBox[{"m", "[", "n", "]"}], "/", 
             RowBox[{"NN", "[", "n", "]"}]}]}], ")"}], "^", 
          RowBox[{"(", 
           RowBox[{
            RowBox[{"a", "[", "n", "]"}], "-", "i"}], ")"}]}], "*", 
         RowBox[{"ReplacePart", "[", 
          RowBox[{"cha", ",", 
           RowBox[{"{", 
            RowBox[{
             RowBox[{"n", "+", "1"}], "\[Rule]", 
             RowBox[{"-", "i"}]}], "}"}]}], "]"}]}], ",", 
        RowBox[{"{", 
         RowBox[{"i", ",", "0", ",", 
          RowBox[{"a", "[", "n", "]"}]}], "}"}]}], "]"}]}], ";", 
     RowBox[{
      RowBox[{"CHA", "[", "jj", "]"}], "=", 
      RowBox[{"FullSimplify", "[", 
       RowBox[{
        RowBox[{"Total", "[", 
         RowBox[{"Table", "[", 
          RowBox[{
           RowBox[{"change", "[", "k", "]"}], ",", 
           RowBox[{"{", 
            RowBox[{"k", ",", "0", ",", 
             RowBox[{"n", "-", "1"}]}], "}"}]}], "]"}], "]"}], "+", "change0",
         "+", "changen"}], "]"}]}], ";", " ", 
     RowBox[{"Print", "[", 
      RowBox[{
      "jj", ",", " ", "\"\<, tree=\>\"", ",", " ", "W0", ",", 
       "\"\<, probability=\>\"", ",", " ", 
       RowBox[{"PP", "[", "jj", "]"}], ",", " ", "\"\<, change=\>\"", ",", 
       " ", 
       RowBox[{"Simplify", "[", 
        RowBox[{"Series", "[", 
         RowBox[{
          RowBox[{"CHA", "[", "jj", "]"}], ",", 
          RowBox[{"{", 
           RowBox[{"u", ",", "0", ",", "0"}], "}"}]}], "]"}], "]"}]}], 
      "]"}]}], ",", 
    RowBox[{"{", 
     RowBox[{"jj", ",", "1", ",", 
      RowBox[{"Length", "[", "W", "]"}]}], "}"}]}], "]"}]}]], "Input",
 CellChangeTimes->{{3.662931337490622*^9, 3.662931402910363*^9}, {
   3.6629314380156803`*^9, 3.662931452562158*^9}, {3.6629314885949183`*^9, 
   3.662931584880622*^9}, {3.6629316297308903`*^9, 3.662931725988802*^9}, {
   3.6629317769638157`*^9, 3.662931781329245*^9}, {3.662932386787924*^9, 
   3.662932402702763*^9}, {3.662932487757164*^9, 3.662932546632723*^9}, {
   3.6629329065159073`*^9, 3.662932906833805*^9}, {3.662932951004067*^9, 
   3.662932952033805*^9}, {3.7148477797571993`*^9, 3.71484788404913*^9}, {
   3.714848360510366*^9, 3.714848380461801*^9}, 3.715783091620257*^9, {
   3.715783250830819*^9, 3.715783258730788*^9}, {3.716034722417596*^9, 
   3.716034725207776*^9}, 3.716034769770974*^9}],

Cell[CellGroupData[{

Cell[BoxData[
 InterpretationBox[
  RowBox[{"1", "\[InvisibleSpace]", "\<\", tree=\"\>", "\[InvisibleSpace]", 
   RowBox[{"{", 
    RowBox[{"16", ",", "0", ",", "0", ",", "0", ",", "0"}], "}"}], 
   "\[InvisibleSpace]", "\<\", probability=\"\>", "\[InvisibleSpace]", "0", 
   "\[InvisibleSpace]", "\<\", change=\"\>", "\[InvisibleSpace]", 
   RowBox[{"{", 
    RowBox[{"0", ",", "0", ",", "0", ",", "0", ",", 
     InterpretationBox[
      SuperscriptBox[
       RowBox[{"O", "[", "u", "]"}], "1"],
      SeriesData[$CellContext`u, 0, {}, 1, 1, 1],
      Editable->False]}], "}"}]}],
  SequenceForm[
  1, ", tree=", {16, 0, 0, 0, 0}, ", probability=", 0, ", change=", {
   0, 0, 0, 0, 
    SeriesData[$CellContext`u, 0, {}, 1, 1, 1]}],
  Editable->False]], "Print",
 CellChangeTimes->{3.715903786565139*^9, 3.716034737836323*^9, 
  3.71603477168725*^9, 3.716034865059414*^9}],

Cell[BoxData[
 InterpretationBox[
  RowBox[{"2", "\[InvisibleSpace]", "\<\", tree=\"\>", "\[InvisibleSpace]", 
   RowBox[{"{", 
    RowBox[{"16", ",", "1", ",", "0", ",", "0", ",", "0"}], "}"}], 
   "\[InvisibleSpace]", "\<\", probability=\"\>", "\[InvisibleSpace]", "0", 
   "\[InvisibleSpace]", "\<\", change=\"\>", "\[InvisibleSpace]", 
   RowBox[{"{", 
    RowBox[{"0", ",", "0", ",", "0", ",", 
     InterpretationBox[
      SuperscriptBox[
       RowBox[{"O", "[", "u", "]"}], "1"],
      SeriesData[$CellContext`u, 0, {}, 1, 1, 1],
      Editable->False], ",", 
     InterpretationBox[
      RowBox[{
       RowBox[{"(", 
        RowBox[{
         FractionBox[
          RowBox[{"2", " ", 
           RowBox[{"m", "[", "3", "]"}]}], 
          RowBox[{"NN", "[", "3", "]"}]], "-", 
         FractionBox[
          RowBox[{"2", " ", 
           RowBox[{"m", "[", "4", "]"}]}], 
          RowBox[{"NN", "[", "4", "]"}]]}], ")"}], "+", 
       InterpretationBox[
        SuperscriptBox[
         RowBox[{"O", "[", "u", "]"}], "1"],
        SeriesData[$CellContext`u, 0, {}, 0, 1, 1],
        Editable->False]}],
      SeriesData[$CellContext`u, 0, {
       2 $CellContext`m[3]/$CellContext`NN[3] - 
        2 $CellContext`m[4]/$CellContext`NN[4]}, 0, 1, 1],
      Editable->False]}], "}"}]}],
  SequenceForm[
  2, ", tree=", {16, 1, 0, 0, 0}, ", probability=", 0, ", change=", {
   0, 0, 0, 
    SeriesData[$CellContext`u, 0, {}, 1, 1, 1], 
    SeriesData[$CellContext`u, 0, {
     2 $CellContext`m[3]/$CellContext`NN[3] - 
      2 $CellContext`m[4]/$CellContext`NN[4]}, 0, 1, 1]}],
  Editable->False]], "Print",
 CellChangeTimes->{3.715903786565139*^9, 3.716034737836323*^9, 
  3.71603477168725*^9, 3.71603486524009*^9}],

Cell[BoxData[
 InterpretationBox[
  RowBox[{"3", "\[InvisibleSpace]", "\<\", tree=\"\>", "\[InvisibleSpace]", 
   RowBox[{"{", 
    RowBox[{"16", ",", "2", ",", "0", ",", "0", ",", "0"}], "}"}], 
   "\[InvisibleSpace]", "\<\", probability=\"\>", "\[InvisibleSpace]", "0", 
   "\[InvisibleSpace]", "\<\", change=\"\>", "\[InvisibleSpace]", 
   RowBox[{"{", 
    RowBox[{"0", ",", "0", ",", "0", ",", 
     InterpretationBox[
      SuperscriptBox[
       RowBox[{"O", "[", "u", "]"}], "1"],
      SeriesData[$CellContext`u, 0, {}, 1, 1, 1],
      Editable->False], ",", 
     InterpretationBox[
      RowBox[{
       RowBox[{"(", 
        RowBox[{
         FractionBox[
          RowBox[{"4", " ", 
           RowBox[{"m", "[", "3", "]"}]}], 
          RowBox[{"NN", "[", "3", "]"}]], "-", 
         FractionBox[
          RowBox[{"4", " ", 
           RowBox[{"m", "[", "4", "]"}]}], 
          RowBox[{"NN", "[", "4", "]"}]]}], ")"}], "+", 
       InterpretationBox[
        SuperscriptBox[
         RowBox[{"O", "[", "u", "]"}], "1"],
        SeriesData[$CellContext`u, 0, {}, 0, 1, 1],
        Editable->False]}],
      SeriesData[$CellContext`u, 0, {
       4 $CellContext`m[3]/$CellContext`NN[3] - 
        4 $CellContext`m[4]/$CellContext`NN[4]}, 0, 1, 1],
      Editable->False]}], "}"}]}],
  SequenceForm[
  3, ", tree=", {16, 2, 0, 0, 0}, ", probability=", 0, ", change=", {
   0, 0, 0, 
    SeriesData[$CellContext`u, 0, {}, 1, 1, 1], 
    SeriesData[$CellContext`u, 0, {
     4 $CellContext`m[3]/$CellContext`NN[3] - 
      4 $CellContext`m[4]/$CellContext`NN[4]}, 0, 1, 1]}],
  Editable->False]], "Print",
 CellChangeTimes->{3.715903786565139*^9, 3.716034737836323*^9, 
  3.71603477168725*^9, 3.716034865389854*^9}],

Cell[BoxData[
 InterpretationBox[
  RowBox[{"4", "\[InvisibleSpace]", "\<\", tree=\"\>", "\[InvisibleSpace]", 
   RowBox[{"{", 
    RowBox[{"16", ",", "2", ",", "1", ",", "0", ",", "0"}], "}"}], 
   "\[InvisibleSpace]", "\<\", probability=\"\>", "\[InvisibleSpace]", "0", 
   "\[InvisibleSpace]", "\<\", change=\"\>", "\[InvisibleSpace]", 
   RowBox[{"{", 
    RowBox[{"0", ",", "0", ",", 
     InterpretationBox[
      SuperscriptBox[
       RowBox[{"O", "[", "u", "]"}], "1"],
      SeriesData[$CellContext`u, 0, {}, 1, 1, 1],
      Editable->False], ",", 
     InterpretationBox[
      RowBox[{
       RowBox[{"(", 
        RowBox[{
         FractionBox[
          RowBox[{"2", " ", 
           RowBox[{"m", "[", "2", "]"}]}], 
          RowBox[{"NN", "[", "2", "]"}]], "-", 
         FractionBox[
          RowBox[{"2", " ", 
           RowBox[{"m", "[", "3", "]"}]}], 
          RowBox[{"NN", "[", "3", "]"}]]}], ")"}], "+", 
       InterpretationBox[
        SuperscriptBox[
         RowBox[{"O", "[", "u", "]"}], "1"],
        SeriesData[$CellContext`u, 0, {}, 0, 1, 1],
        Editable->False]}],
      SeriesData[$CellContext`u, 0, {
       2 $CellContext`m[2]/$CellContext`NN[2] - 
        2 $CellContext`m[3]/$CellContext`NN[3]}, 0, 1, 1],
      Editable->False], ",", 
     InterpretationBox[
      RowBox[{
       RowBox[{"(", 
        RowBox[{
         FractionBox[
          RowBox[{"4", " ", 
           RowBox[{"m", "[", "3", "]"}]}], 
          RowBox[{"NN", "[", "3", "]"}]], "-", 
         FractionBox[
          RowBox[{"4", " ", 
           RowBox[{"m", "[", "4", "]"}]}], 
          RowBox[{"NN", "[", "4", "]"}]]}], ")"}], "+", 
       InterpretationBox[
        SuperscriptBox[
         RowBox[{"O", "[", "u", "]"}], "1"],
        SeriesData[$CellContext`u, 0, {}, 0, 1, 1],
        Editable->False]}],
      SeriesData[$CellContext`u, 0, {
       4 $CellContext`m[3]/$CellContext`NN[3] - 
        4 $CellContext`m[4]/$CellContext`NN[4]}, 0, 1, 1],
      Editable->False]}], "}"}]}],
  SequenceForm[
  4, ", tree=", {16, 2, 1, 0, 0}, ", probability=", 0, ", change=", {0, 0, 
    SeriesData[$CellContext`u, 0, {}, 1, 1, 1], 
    SeriesData[$CellContext`u, 0, {
     2 $CellContext`m[2]/$CellContext`NN[2] - 
      2 $CellContext`m[3]/$CellContext`NN[3]}, 0, 1, 1], 
    SeriesData[$CellContext`u, 0, {
     4 $CellContext`m[3]/$CellContext`NN[3] - 
      4 $CellContext`m[4]/$CellContext`NN[4]}, 0, 1, 1]}],
  Editable->False]], "Print",
 CellChangeTimes->{3.715903786565139*^9, 3.716034737836323*^9, 
  3.71603477168725*^9, 3.71603486546216*^9}],

Cell[BoxData[
 InterpretationBox[
  RowBox[{"5", "\[InvisibleSpace]", "\<\", tree=\"\>", "\[InvisibleSpace]", 
   RowBox[{"{", 
    RowBox[{"16", ",", "3", ",", "0", ",", "0", ",", "0"}], "}"}], 
   "\[InvisibleSpace]", "\<\", probability=\"\>", "\[InvisibleSpace]", "0", 
   "\[InvisibleSpace]", "\<\", change=\"\>", "\[InvisibleSpace]", 
   RowBox[{"{", 
    RowBox[{"0", ",", "0", ",", "0", ",", 
     InterpretationBox[
      SuperscriptBox[
       RowBox[{"O", "[", "u", "]"}], "1"],
      SeriesData[$CellContext`u, 0, {}, 1, 1, 1],
      Editable->False], ",", 
     InterpretationBox[
      RowBox[{
       RowBox[{"(", 
        RowBox[{
         FractionBox[
          RowBox[{"6", " ", 
           RowBox[{"m", "[", "3", "]"}]}], 
          RowBox[{"NN", "[", "3", "]"}]], "-", 
         FractionBox[
          RowBox[{"6", " ", 
           RowBox[{"m", "[", "4", "]"}]}], 
          RowBox[{"NN", "[", "4", "]"}]]}], ")"}], "+", 
       InterpretationBox[
        SuperscriptBox[
         RowBox[{"O", "[", "u", "]"}], "1"],
        SeriesData[$CellContext`u, 0, {}, 0, 1, 1],
        Editable->False]}],
      SeriesData[$CellContext`u, 0, {
       6 $CellContext`m[3]/$CellContext`NN[3] - 
        6 $CellContext`m[4]/$CellContext`NN[4]}, 0, 1, 1],
      Editable->False]}], "}"}]}],
  SequenceForm[
  5, ", tree=", {16, 3, 0, 0, 0}, ", probability=", 0, ", change=", {
   0, 0, 0, 
    SeriesData[$CellContext`u, 0, {}, 1, 1, 1], 
    SeriesData[$CellContext`u, 0, {
     6 $CellContext`m[3]/$CellContext`NN[3] - 
      6 $CellContext`m[4]/$CellContext`NN[4]}, 0, 1, 1]}],
  Editable->False]], "Print",
 CellChangeTimes->{3.715903786565139*^9, 3.716034737836323*^9, 
  3.71603477168725*^9, 3.7160348656398993`*^9}],

Cell[BoxData[
 InterpretationBox[
  RowBox[{"6", "\[InvisibleSpace]", "\<\", tree=\"\>", "\[InvisibleSpace]", 
   RowBox[{"{", 
    RowBox[{"16", ",", "3", ",", "1", ",", "0", ",", "0"}], "}"}], 
   "\[InvisibleSpace]", "\<\", probability=\"\>", "\[InvisibleSpace]", "0", 
   "\[InvisibleSpace]", "\<\", change=\"\>", "\[InvisibleSpace]", 
   RowBox[{"{", 
    RowBox[{"0", ",", "0", ",", 
     InterpretationBox[
      SuperscriptBox[
       RowBox[{"O", "[", "u", "]"}], "1"],
      SeriesData[$CellContext`u, 0, {}, 1, 1, 1],
      Editable->False], ",", 
     InterpretationBox[
      RowBox[{
       RowBox[{"(", 
        RowBox[{
         FractionBox[
          RowBox[{"2", " ", 
           RowBox[{"m", "[", "2", "]"}]}], 
          RowBox[{"NN", "[", "2", "]"}]], "-", 
         FractionBox[
          RowBox[{"2", " ", 
           RowBox[{"m", "[", "3", "]"}]}], 
          RowBox[{"NN", "[", "3", "]"}]]}], ")"}], "+", 
       InterpretationBox[
        SuperscriptBox[
         RowBox[{"O", "[", "u", "]"}], "1"],
        SeriesData[$CellContext`u, 0, {}, 0, 1, 1],
        Editable->False]}],
      SeriesData[$CellContext`u, 0, {
       2 $CellContext`m[2]/$CellContext`NN[2] - 
        2 $CellContext`m[3]/$CellContext`NN[3]}, 0, 1, 1],
      Editable->False], ",", 
     InterpretationBox[
      RowBox[{
       RowBox[{"(", 
        RowBox[{
         FractionBox[
          RowBox[{"6", " ", 
           RowBox[{"m", "[", "3", "]"}]}], 
          RowBox[{"NN", "[", "3", "]"}]], "-", 
         FractionBox[
          RowBox[{"6", " ", 
           RowBox[{"m", "[", "4", "]"}]}], 
          RowBox[{"NN", "[", "4", "]"}]]}], ")"}], "+", 
       InterpretationBox[
        SuperscriptBox[
         RowBox[{"O", "[", "u", "]"}], "1"],
        SeriesData[$CellContext`u, 0, {}, 0, 1, 1],
        Editable->False]}],
      SeriesData[$CellContext`u, 0, {
       6 $CellContext`m[3]/$CellContext`NN[3] - 
        6 $CellContext`m[4]/$CellContext`NN[4]}, 0, 1, 1],
      Editable->False]}], "}"}]}],
  SequenceForm[
  6, ", tree=", {16, 3, 1, 0, 0}, ", probability=", 0, ", change=", {0, 0, 
    SeriesData[$CellContext`u, 0, {}, 1, 1, 1], 
    SeriesData[$CellContext`u, 0, {
     2 $CellContext`m[2]/$CellContext`NN[2] - 
      2 $CellContext`m[3]/$CellContext`NN[3]}, 0, 1, 1], 
    SeriesData[$CellContext`u, 0, {
     6 $CellContext`m[3]/$CellContext`NN[3] - 
      6 $CellContext`m[4]/$CellContext`NN[4]}, 0, 1, 1]}],
  Editable->False]], "Print",
 CellChangeTimes->{3.715903786565139*^9, 3.716034737836323*^9, 
  3.71603477168725*^9, 3.716034865762299*^9}],

Cell[BoxData[
 InterpretationBox[
  RowBox[{"7", "\[InvisibleSpace]", "\<\", tree=\"\>", "\[InvisibleSpace]", 
   RowBox[{"{", 
    RowBox[{"16", ",", "4", ",", "0", ",", "0", ",", "0"}], "}"}], 
   "\[InvisibleSpace]", "\<\", probability=\"\>", "\[InvisibleSpace]", "0", 
   "\[InvisibleSpace]", "\<\", change=\"\>", "\[InvisibleSpace]", 
   RowBox[{"{", 
    RowBox[{"0", ",", "0", ",", "0", ",", 
     InterpretationBox[
      SuperscriptBox[
       RowBox[{"O", "[", "u", "]"}], "1"],
      SeriesData[$CellContext`u, 0, {}, 1, 1, 1],
      Editable->False], ",", 
     InterpretationBox[
      RowBox[{
       RowBox[{"(", 
        RowBox[{
         FractionBox[
          RowBox[{"8", " ", 
           RowBox[{"m", "[", "3", "]"}]}], 
          RowBox[{"NN", "[", "3", "]"}]], "-", 
         FractionBox[
          RowBox[{"8", " ", 
           RowBox[{"m", "[", "4", "]"}]}], 
          RowBox[{"NN", "[", "4", "]"}]]}], ")"}], "+", 
       InterpretationBox[
        SuperscriptBox[
         RowBox[{"O", "[", "u", "]"}], "1"],
        SeriesData[$CellContext`u, 0, {}, 0, 1, 1],
        Editable->False]}],
      SeriesData[$CellContext`u, 0, {
       8 $CellContext`m[3]/$CellContext`NN[3] - 
        8 $CellContext`m[4]/$CellContext`NN[4]}, 0, 1, 1],
      Editable->False]}], "}"}]}],
  SequenceForm[
  7, ", tree=", {16, 4, 0, 0, 0}, ", probability=", 0, ", change=", {
   0, 0, 0, 
    SeriesData[$CellContext`u, 0, {}, 1, 1, 1], 
    SeriesData[$CellContext`u, 0, {
     8 $CellContext`m[3]/$CellContext`NN[3] - 
      8 $CellContext`m[4]/$CellContext`NN[4]}, 0, 1, 1]}],
  Editable->False]], "Print",
 CellChangeTimes->{3.715903786565139*^9, 3.716034737836323*^9, 
  3.71603477168725*^9, 3.7160348658993473`*^9}],

Cell[BoxData[
 InterpretationBox[
  RowBox[{"8", "\[InvisibleSpace]", "\<\", tree=\"\>", "\[InvisibleSpace]", 
   RowBox[{"{", 
    RowBox[{"16", ",", "4", ",", "1", ",", "0", ",", "0"}], "}"}], 
   "\[InvisibleSpace]", "\<\", probability=\"\>", "\[InvisibleSpace]", "0", 
   "\[InvisibleSpace]", "\<\", change=\"\>", "\[InvisibleSpace]", 
   RowBox[{"{", 
    RowBox[{"0", ",", "0", ",", 
     InterpretationBox[
      SuperscriptBox[
       RowBox[{"O", "[", "u", "]"}], "1"],
      SeriesData[$CellContext`u, 0, {}, 1, 1, 1],
      Editable->False], ",", 
     InterpretationBox[
      RowBox[{
       RowBox[{"(", 
        RowBox[{
         FractionBox[
          RowBox[{"2", " ", 
           RowBox[{"m", "[", "2", "]"}]}], 
          RowBox[{"NN", "[", "2", "]"}]], "-", 
         FractionBox[
          RowBox[{"2", " ", 
           RowBox[{"m", "[", "3", "]"}]}], 
          RowBox[{"NN", "[", "3", "]"}]]}], ")"}], "+", 
       InterpretationBox[
        SuperscriptBox[
         RowBox[{"O", "[", "u", "]"}], "1"],
        SeriesData[$CellContext`u, 0, {}, 0, 1, 1],
        Editable->False]}],
      SeriesData[$CellContext`u, 0, {
       2 $CellContext`m[2]/$CellContext`NN[2] - 
        2 $CellContext`m[3]/$CellContext`NN[3]}, 0, 1, 1],
      Editable->False], ",", 
     InterpretationBox[
      RowBox[{
       RowBox[{"(", 
        RowBox[{
         FractionBox[
          RowBox[{"8", " ", 
           RowBox[{"m", "[", "3", "]"}]}], 
          RowBox[{"NN", "[", "3", "]"}]], "-", 
         FractionBox[
          RowBox[{"8", " ", 
           RowBox[{"m", "[", "4", "]"}]}], 
          RowBox[{"NN", "[", "4", "]"}]]}], ")"}], "+", 
       InterpretationBox[
        SuperscriptBox[
         RowBox[{"O", "[", "u", "]"}], "1"],
        SeriesData[$CellContext`u, 0, {}, 0, 1, 1],
        Editable->False]}],
      SeriesData[$CellContext`u, 0, {
       8 $CellContext`m[3]/$CellContext`NN[3] - 
        8 $CellContext`m[4]/$CellContext`NN[4]}, 0, 1, 1],
      Editable->False]}], "}"}]}],
  SequenceForm[
  8, ", tree=", {16, 4, 1, 0, 0}, ", probability=", 0, ", change=", {0, 0, 
    SeriesData[$CellContext`u, 0, {}, 1, 1, 1], 
    SeriesData[$CellContext`u, 0, {
     2 $CellContext`m[2]/$CellContext`NN[2] - 
      2 $CellContext`m[3]/$CellContext`NN[3]}, 0, 1, 1], 
    SeriesData[$CellContext`u, 0, {
     8 $CellContext`m[3]/$CellContext`NN[3] - 
      8 $CellContext`m[4]/$CellContext`NN[4]}, 0, 1, 1]}],
  Editable->False]], "Print",
 CellChangeTimes->{3.715903786565139*^9, 3.716034737836323*^9, 
  3.71603477168725*^9, 3.716034865999411*^9}],

Cell[BoxData[
 InterpretationBox[
  RowBox[{"9", "\[InvisibleSpace]", "\<\", tree=\"\>", "\[InvisibleSpace]", 
   RowBox[{"{", 
    RowBox[{"16", ",", "4", ",", "2", ",", "0", ",", "0"}], "}"}], 
   "\[InvisibleSpace]", "\<\", probability=\"\>", "\[InvisibleSpace]", "0", 
   "\[InvisibleSpace]", "\<\", change=\"\>", "\[InvisibleSpace]", 
   RowBox[{"{", 
    RowBox[{"0", ",", "0", ",", 
     InterpretationBox[
      SuperscriptBox[
       RowBox[{"O", "[", "u", "]"}], "1"],
      SeriesData[$CellContext`u, 0, {}, 1, 1, 1],
      Editable->False], ",", 
     InterpretationBox[
      RowBox[{
       RowBox[{"(", 
        RowBox[{
         FractionBox[
          RowBox[{"4", " ", 
           RowBox[{"m", "[", "2", "]"}]}], 
          RowBox[{"NN", "[", "2", "]"}]], "-", 
         FractionBox[
          RowBox[{"4", " ", 
           RowBox[{"m", "[", "3", "]"}]}], 
          RowBox[{"NN", "[", "3", "]"}]]}], ")"}], "+", 
       InterpretationBox[
        SuperscriptBox[
         RowBox[{"O", "[", "u", "]"}], "1"],
        SeriesData[$CellContext`u, 0, {}, 0, 1, 1],
        Editable->False]}],
      SeriesData[$CellContext`u, 0, {
       4 $CellContext`m[2]/$CellContext`NN[2] - 
        4 $CellContext`m[3]/$CellContext`NN[3]}, 0, 1, 1],
      Editable->False], ",", 
     InterpretationBox[
      RowBox[{
       RowBox[{"(", 
        RowBox[{
         FractionBox[
          RowBox[{"8", " ", 
           RowBox[{"m", "[", "3", "]"}]}], 
          RowBox[{"NN", "[", "3", "]"}]], "-", 
         FractionBox[
          RowBox[{"8", " ", 
           RowBox[{"m", "[", "4", "]"}]}], 
          RowBox[{"NN", "[", "4", "]"}]]}], ")"}], "+", 
       InterpretationBox[
        SuperscriptBox[
         RowBox[{"O", "[", "u", "]"}], "1"],
        SeriesData[$CellContext`u, 0, {}, 0, 1, 1],
        Editable->False]}],
      SeriesData[$CellContext`u, 0, {
       8 $CellContext`m[3]/$CellContext`NN[3] - 
        8 $CellContext`m[4]/$CellContext`NN[4]}, 0, 1, 1],
      Editable->False]}], "}"}]}],
  SequenceForm[
  9, ", tree=", {16, 4, 2, 0, 0}, ", probability=", 0, ", change=", {0, 0, 
    SeriesData[$CellContext`u, 0, {}, 1, 1, 1], 
    SeriesData[$CellContext`u, 0, {
     4 $CellContext`m[2]/$CellContext`NN[2] - 
      4 $CellContext`m[3]/$CellContext`NN[3]}, 0, 1, 1], 
    SeriesData[$CellContext`u, 0, {
     8 $CellContext`m[3]/$CellContext`NN[3] - 
      8 $CellContext`m[4]/$CellContext`NN[4]}, 0, 1, 1]}],
  Editable->False]], "Print",
 CellChangeTimes->{3.715903786565139*^9, 3.716034737836323*^9, 
  3.71603477168725*^9, 3.7160348660548143`*^9}],

Cell[BoxData[
 InterpretationBox[
  RowBox[{"10", "\[InvisibleSpace]", "\<\", tree=\"\>", "\[InvisibleSpace]", 
   RowBox[{"{", 
    RowBox[{"16", ",", "4", ",", "2", ",", "1", ",", "0"}], "}"}], 
   "\[InvisibleSpace]", "\<\", probability=\"\>", "\[InvisibleSpace]", "0", 
   "\[InvisibleSpace]", "\<\", change=\"\>", "\[InvisibleSpace]", 
   RowBox[{"{", 
    RowBox[{"0", ",", 
     InterpretationBox[
      SuperscriptBox[
       RowBox[{"O", "[", "u", "]"}], "1"],
      SeriesData[$CellContext`u, 0, {}, 1, 1, 1],
      Editable->False], ",", 
     InterpretationBox[
      RowBox[{
       RowBox[{"(", 
        RowBox[{
         FractionBox[
          RowBox[{"2", " ", 
           RowBox[{"m", "[", "1", "]"}]}], 
          RowBox[{"NN", "[", "1", "]"}]], "-", 
         FractionBox[
          RowBox[{"2", " ", 
           RowBox[{"m", "[", "2", "]"}]}], 
          RowBox[{"NN", "[", "2", "]"}]]}], ")"}], "+", 
       InterpretationBox[
        SuperscriptBox[
         RowBox[{"O", "[", "u", "]"}], "1"],
        SeriesData[$CellContext`u, 0, {}, 0, 1, 1],
        Editable->False]}],
      SeriesData[$CellContext`u, 0, {
       2 $CellContext`m[1]/$CellContext`NN[1] - 
        2 $CellContext`m[2]/$CellContext`NN[2]}, 0, 1, 1],
      Editable->False], ",", 
     InterpretationBox[
      RowBox[{
       RowBox[{"(", 
        RowBox[{
         FractionBox[
          RowBox[{"4", " ", 
           RowBox[{"m", "[", "2", "]"}]}], 
          RowBox[{"NN", "[", "2", "]"}]], "-", 
         FractionBox[
          RowBox[{"4", " ", 
           RowBox[{"m", "[", "3", "]"}]}], 
          RowBox[{"NN", "[", "3", "]"}]]}], ")"}], "+", 
       InterpretationBox[
        SuperscriptBox[
         RowBox[{"O", "[", "u", "]"}], "1"],
        SeriesData[$CellContext`u, 0, {}, 0, 1, 1],
        Editable->False]}],
      SeriesData[$CellContext`u, 0, {
       4 $CellContext`m[2]/$CellContext`NN[2] - 
        4 $CellContext`m[3]/$CellContext`NN[3]}, 0, 1, 1],
      Editable->False], ",", 
     InterpretationBox[
      RowBox[{
       RowBox[{"(", 
        RowBox[{
         FractionBox[
          RowBox[{"8", " ", 
           RowBox[{"m", "[", "3", "]"}]}], 
          RowBox[{"NN", "[", "3", "]"}]], "-", 
         FractionBox[
          RowBox[{"8", " ", 
           RowBox[{"m", "[", "4", "]"}]}], 
          RowBox[{"NN", "[", "4", "]"}]]}], ")"}], "+", 
       InterpretationBox[
        SuperscriptBox[
         RowBox[{"O", "[", "u", "]"}], "1"],
        SeriesData[$CellContext`u, 0, {}, 0, 1, 1],
        Editable->False]}],
      SeriesData[$CellContext`u, 0, {
       8 $CellContext`m[3]/$CellContext`NN[3] - 
        8 $CellContext`m[4]/$CellContext`NN[4]}, 0, 1, 1],
      Editable->False]}], "}"}]}],
  SequenceForm[
  10, ", tree=", {16, 4, 2, 1, 0}, ", probability=", 0, ", change=", {0, 
    SeriesData[$CellContext`u, 0, {}, 1, 1, 1], 
    SeriesData[$CellContext`u, 0, {
     2 $CellContext`m[1]/$CellContext`NN[1] - 
      2 $CellContext`m[2]/$CellContext`NN[2]}, 0, 1, 1], 
    SeriesData[$CellContext`u, 0, {
     4 $CellContext`m[2]/$CellContext`NN[2] - 
      4 $CellContext`m[3]/$CellContext`NN[3]}, 0, 1, 1], 
    SeriesData[$CellContext`u, 0, {
     8 $CellContext`m[3]/$CellContext`NN[3] - 
      8 $CellContext`m[4]/$CellContext`NN[4]}, 0, 1, 1]}],
  Editable->False]], "Print",
 CellChangeTimes->{3.715903786565139*^9, 3.716034737836323*^9, 
  3.71603477168725*^9, 3.716034866065155*^9}],

Cell[BoxData[
 InterpretationBox[
  RowBox[{"11", "\[InvisibleSpace]", "\<\", tree=\"\>", "\[InvisibleSpace]", 
   RowBox[{"{", 
    RowBox[{"16", ",", "5", ",", "0", ",", "0", ",", "0"}], "}"}], 
   "\[InvisibleSpace]", "\<\", probability=\"\>", "\[InvisibleSpace]", "0", 
   "\[InvisibleSpace]", "\<\", change=\"\>", "\[InvisibleSpace]", 
   RowBox[{"{", 
    RowBox[{"0", ",", "0", ",", "0", ",", 
     InterpretationBox[
      SuperscriptBox[
       RowBox[{"O", "[", "u", "]"}], "1"],
      SeriesData[$CellContext`u, 0, {}, 1, 1, 1],
      Editable->False], ",", 
     InterpretationBox[
      RowBox[{
       RowBox[{"(", 
        RowBox[{
         FractionBox[
          RowBox[{"10", " ", 
           RowBox[{"m", "[", "3", "]"}]}], 
          RowBox[{"NN", "[", "3", "]"}]], "-", 
         FractionBox[
          RowBox[{"10", " ", 
           RowBox[{"m", "[", "4", "]"}]}], 
          RowBox[{"NN", "[", "4", "]"}]]}], ")"}], "+", 
       InterpretationBox[
        SuperscriptBox[
         RowBox[{"O", "[", "u", "]"}], "1"],
        SeriesData[$CellContext`u, 0, {}, 0, 1, 1],
        Editable->False]}],
      SeriesData[$CellContext`u, 0, {
       10 $CellContext`m[3]/$CellContext`NN[3] - 
        10 $CellContext`m[4]/$CellContext`NN[4]}, 0, 1, 1],
      Editable->False]}], "}"}]}],
  SequenceForm[
  11, ", tree=", {16, 5, 0, 0, 0}, ", probability=", 0, ", change=", {0, 0, 0, 
    SeriesData[$CellContext`u, 0, {}, 1, 1, 1], 
    SeriesData[$CellContext`u, 0, {
     10 $CellContext`m[3]/$CellContext`NN[3] - 
      10 $CellContext`m[4]/$CellContext`NN[4]}, 0, 1, 1]}],
  Editable->False]], "Print",
 CellChangeTimes->{3.715903786565139*^9, 3.716034737836323*^9, 
  3.71603477168725*^9, 3.716034866226708*^9}],

Cell[BoxData[
 InterpretationBox[
  RowBox[{"12", "\[InvisibleSpace]", "\<\", tree=\"\>", "\[InvisibleSpace]", 
   RowBox[{"{", 
    RowBox[{"16", ",", "5", ",", "1", ",", "0", ",", "0"}], "}"}], 
   "\[InvisibleSpace]", "\<\", probability=\"\>", "\[InvisibleSpace]", "0", 
   "\[InvisibleSpace]", "\<\", change=\"\>", "\[InvisibleSpace]", 
   RowBox[{"{", 
    RowBox[{"0", ",", "0", ",", 
     InterpretationBox[
      SuperscriptBox[
       RowBox[{"O", "[", "u", "]"}], "1"],
      SeriesData[$CellContext`u, 0, {}, 1, 1, 1],
      Editable->False], ",", 
     InterpretationBox[
      RowBox[{
       RowBox[{"(", 
        RowBox[{
         FractionBox[
          RowBox[{"2", " ", 
           RowBox[{"m", "[", "2", "]"}]}], 
          RowBox[{"NN", "[", "2", "]"}]], "-", 
         FractionBox[
          RowBox[{"2", " ", 
           RowBox[{"m", "[", "3", "]"}]}], 
          RowBox[{"NN", "[", "3", "]"}]]}], ")"}], "+", 
       InterpretationBox[
        SuperscriptBox[
         RowBox[{"O", "[", "u", "]"}], "1"],
        SeriesData[$CellContext`u, 0, {}, 0, 1, 1],
        Editable->False]}],
      SeriesData[$CellContext`u, 0, {
       2 $CellContext`m[2]/$CellContext`NN[2] - 
        2 $CellContext`m[3]/$CellContext`NN[3]}, 0, 1, 1],
      Editable->False], ",", 
     InterpretationBox[
      RowBox[{
       RowBox[{"(", 
        RowBox[{
         FractionBox[
          RowBox[{"10", " ", 
           RowBox[{"m", "[", "3", "]"}]}], 
          RowBox[{"NN", "[", "3", "]"}]], "-", 
         FractionBox[
          RowBox[{"10", " ", 
           RowBox[{"m", "[", "4", "]"}]}], 
          RowBox[{"NN", "[", "4", "]"}]]}], ")"}], "+", 
       InterpretationBox[
        SuperscriptBox[
         RowBox[{"O", "[", "u", "]"}], "1"],
        SeriesData[$CellContext`u, 0, {}, 0, 1, 1],
        Editable->False]}],
      SeriesData[$CellContext`u, 0, {
       10 $CellContext`m[3]/$CellContext`NN[3] - 
        10 $CellContext`m[4]/$CellContext`NN[4]}, 0, 1, 1],
      Editable->False]}], "}"}]}],
  SequenceForm[
  12, ", tree=", {16, 5, 1, 0, 0}, ", probability=", 0, ", change=", {0, 0, 
    SeriesData[$CellContext`u, 0, {}, 1, 1, 1], 
    SeriesData[$CellContext`u, 0, {
     2 $CellContext`m[2]/$CellContext`NN[2] - 
      2 $CellContext`m[3]/$CellContext`NN[3]}, 0, 1, 1], 
    SeriesData[$CellContext`u, 0, {
     10 $CellContext`m[3]/$CellContext`NN[3] - 
      10 $CellContext`m[4]/$CellContext`NN[4]}, 0, 1, 1]}],
  Editable->False]], "Print",
 CellChangeTimes->{3.715903786565139*^9, 3.716034737836323*^9, 
  3.71603477168725*^9, 3.716034866335868*^9}],

Cell[BoxData[
 InterpretationBox[
  RowBox[{"13", "\[InvisibleSpace]", "\<\", tree=\"\>", "\[InvisibleSpace]", 
   RowBox[{"{", 
    RowBox[{"16", ",", "5", ",", "2", ",", "0", ",", "0"}], "}"}], 
   "\[InvisibleSpace]", "\<\", probability=\"\>", "\[InvisibleSpace]", "0", 
   "\[InvisibleSpace]", "\<\", change=\"\>", "\[InvisibleSpace]", 
   RowBox[{"{", 
    RowBox[{"0", ",", "0", ",", 
     InterpretationBox[
      SuperscriptBox[
       RowBox[{"O", "[", "u", "]"}], "1"],
      SeriesData[$CellContext`u, 0, {}, 1, 1, 1],
      Editable->False], ",", 
     InterpretationBox[
      RowBox[{
       RowBox[{"(", 
        RowBox[{
         FractionBox[
          RowBox[{"4", " ", 
           RowBox[{"m", "[", "2", "]"}]}], 
          RowBox[{"NN", "[", "2", "]"}]], "-", 
         FractionBox[
          RowBox[{"4", " ", 
           RowBox[{"m", "[", "3", "]"}]}], 
          RowBox[{"NN", "[", "3", "]"}]]}], ")"}], "+", 
       InterpretationBox[
        SuperscriptBox[
         RowBox[{"O", "[", "u", "]"}], "1"],
        SeriesData[$CellContext`u, 0, {}, 0, 1, 1],
        Editable->False]}],
      SeriesData[$CellContext`u, 0, {
       4 $CellContext`m[2]/$CellContext`NN[2] - 
        4 $CellContext`m[3]/$CellContext`NN[3]}, 0, 1, 1],
      Editable->False], ",", 
     InterpretationBox[
      RowBox[{
       RowBox[{"(", 
        RowBox[{
         FractionBox[
          RowBox[{"10", " ", 
           RowBox[{"m", "[", "3", "]"}]}], 
          RowBox[{"NN", "[", "3", "]"}]], "-", 
         FractionBox[
          RowBox[{"10", " ", 
           RowBox[{"m", "[", "4", "]"}]}], 
          RowBox[{"NN", "[", "4", "]"}]]}], ")"}], "+", 
       InterpretationBox[
        SuperscriptBox[
         RowBox[{"O", "[", "u", "]"}], "1"],
        SeriesData[$CellContext`u, 0, {}, 0, 1, 1],
        Editable->False]}],
      SeriesData[$CellContext`u, 0, {
       10 $CellContext`m[3]/$CellContext`NN[3] - 
        10 $CellContext`m[4]/$CellContext`NN[4]}, 0, 1, 1],
      Editable->False]}], "}"}]}],
  SequenceForm[
  13, ", tree=", {16, 5, 2, 0, 0}, ", probability=", 0, ", change=", {0, 0, 
    SeriesData[$CellContext`u, 0, {}, 1, 1, 1], 
    SeriesData[$CellContext`u, 0, {
     4 $CellContext`m[2]/$CellContext`NN[2] - 
      4 $CellContext`m[3]/$CellContext`NN[3]}, 0, 1, 1], 
    SeriesData[$CellContext`u, 0, {
     10 $CellContext`m[3]/$CellContext`NN[3] - 
      10 $CellContext`m[4]/$CellContext`NN[4]}, 0, 1, 1]}],
  Editable->False]], "Print",
 CellChangeTimes->{3.715903786565139*^9, 3.716034737836323*^9, 
  3.71603477168725*^9, 3.716034866465538*^9}],

Cell[BoxData[
 InterpretationBox[
  RowBox[{"14", "\[InvisibleSpace]", "\<\", tree=\"\>", "\[InvisibleSpace]", 
   RowBox[{"{", 
    RowBox[{"16", ",", "5", ",", "2", ",", "1", ",", "0"}], "}"}], 
   "\[InvisibleSpace]", "\<\", probability=\"\>", "\[InvisibleSpace]", "0", 
   "\[InvisibleSpace]", "\<\", change=\"\>", "\[InvisibleSpace]", 
   RowBox[{"{", 
    RowBox[{"0", ",", 
     InterpretationBox[
      SuperscriptBox[
       RowBox[{"O", "[", "u", "]"}], "1"],
      SeriesData[$CellContext`u, 0, {}, 1, 1, 1],
      Editable->False], ",", 
     InterpretationBox[
      RowBox[{
       RowBox[{"(", 
        RowBox[{
         FractionBox[
          RowBox[{"2", " ", 
           RowBox[{"m", "[", "1", "]"}]}], 
          RowBox[{"NN", "[", "1", "]"}]], "-", 
         FractionBox[
          RowBox[{"2", " ", 
           RowBox[{"m", "[", "2", "]"}]}], 
          RowBox[{"NN", "[", "2", "]"}]]}], ")"}], "+", 
       InterpretationBox[
        SuperscriptBox[
         RowBox[{"O", "[", "u", "]"}], "1"],
        SeriesData[$CellContext`u, 0, {}, 0, 1, 1],
        Editable->False]}],
      SeriesData[$CellContext`u, 0, {
       2 $CellContext`m[1]/$CellContext`NN[1] - 
        2 $CellContext`m[2]/$CellContext`NN[2]}, 0, 1, 1],
      Editable->False], ",", 
     InterpretationBox[
      RowBox[{
       RowBox[{"(", 
        RowBox[{
         FractionBox[
          RowBox[{"4", " ", 
           RowBox[{"m", "[", "2", "]"}]}], 
          RowBox[{"NN", "[", "2", "]"}]], "-", 
         FractionBox[
          RowBox[{"4", " ", 
           RowBox[{"m", "[", "3", "]"}]}], 
          RowBox[{"NN", "[", "3", "]"}]]}], ")"}], "+", 
       InterpretationBox[
        SuperscriptBox[
         RowBox[{"O", "[", "u", "]"}], "1"],
        SeriesData[$CellContext`u, 0, {}, 0, 1, 1],
        Editable->False]}],
      SeriesData[$CellContext`u, 0, {
       4 $CellContext`m[2]/$CellContext`NN[2] - 
        4 $CellContext`m[3]/$CellContext`NN[3]}, 0, 1, 1],
      Editable->False], ",", 
     InterpretationBox[
      RowBox[{
       RowBox[{"(", 
        RowBox[{
         FractionBox[
          RowBox[{"10", " ", 
           RowBox[{"m", "[", "3", "]"}]}], 
          RowBox[{"NN", "[", "3", "]"}]], "-", 
         FractionBox[
          RowBox[{"10", " ", 
           RowBox[{"m", "[", "4", "]"}]}], 
          RowBox[{"NN", "[", "4", "]"}]]}], ")"}], "+", 
       InterpretationBox[
        SuperscriptBox[
         RowBox[{"O", "[", "u", "]"}], "1"],
        SeriesData[$CellContext`u, 0, {}, 0, 1, 1],
        Editable->False]}],
      SeriesData[$CellContext`u, 0, {
       10 $CellContext`m[3]/$CellContext`NN[3] - 
        10 $CellContext`m[4]/$CellContext`NN[4]}, 0, 1, 1],
      Editable->False]}], "}"}]}],
  SequenceForm[
  14, ", tree=", {16, 5, 2, 1, 0}, ", probability=", 0, ", change=", {0, 
    SeriesData[$CellContext`u, 0, {}, 1, 1, 1], 
    SeriesData[$CellContext`u, 0, {
     2 $CellContext`m[1]/$CellContext`NN[1] - 
      2 $CellContext`m[2]/$CellContext`NN[2]}, 0, 1, 1], 
    SeriesData[$CellContext`u, 0, {
     4 $CellContext`m[2]/$CellContext`NN[2] - 
      4 $CellContext`m[3]/$CellContext`NN[3]}, 0, 1, 1], 
    SeriesData[$CellContext`u, 0, {
     10 $CellContext`m[3]/$CellContext`NN[3] - 
      10 $CellContext`m[4]/$CellContext`NN[4]}, 0, 1, 1]}],
  Editable->False]], "Print",
 CellChangeTimes->{3.715903786565139*^9, 3.716034737836323*^9, 
  3.71603477168725*^9, 3.716034866474043*^9}],

Cell[BoxData[
 InterpretationBox[
  RowBox[{"15", "\[InvisibleSpace]", "\<\", tree=\"\>", "\[InvisibleSpace]", 
   RowBox[{"{", 
    RowBox[{"16", ",", "6", ",", "0", ",", "0", ",", "0"}], "}"}], 
   "\[InvisibleSpace]", "\<\", probability=\"\>", "\[InvisibleSpace]", "0", 
   "\[InvisibleSpace]", "\<\", change=\"\>", "\[InvisibleSpace]", 
   RowBox[{"{", 
    RowBox[{"0", ",", "0", ",", "0", ",", 
     InterpretationBox[
      SuperscriptBox[
       RowBox[{"O", "[", "u", "]"}], "1"],
      SeriesData[$CellContext`u, 0, {}, 1, 1, 1],
      Editable->False], ",", 
     InterpretationBox[
      RowBox[{
       RowBox[{"(", 
        RowBox[{
         FractionBox[
          RowBox[{"12", " ", 
           RowBox[{"m", "[", "3", "]"}]}], 
          RowBox[{"NN", "[", "3", "]"}]], "-", 
         FractionBox[
          RowBox[{"12", " ", 
           RowBox[{"m", "[", "4", "]"}]}], 
          RowBox[{"NN", "[", "4", "]"}]]}], ")"}], "+", 
       InterpretationBox[
        SuperscriptBox[
         RowBox[{"O", "[", "u", "]"}], "1"],
        SeriesData[$CellContext`u, 0, {}, 0, 1, 1],
        Editable->False]}],
      SeriesData[$CellContext`u, 0, {
       12 $CellContext`m[3]/$CellContext`NN[3] - 
        12 $CellContext`m[4]/$CellContext`NN[4]}, 0, 1, 1],
      Editable->False]}], "}"}]}],
  SequenceForm[
  15, ", tree=", {16, 6, 0, 0, 0}, ", probability=", 0, ", change=", {0, 0, 0, 
    SeriesData[$CellContext`u, 0, {}, 1, 1, 1], 
    SeriesData[$CellContext`u, 0, {
     12 $CellContext`m[3]/$CellContext`NN[3] - 
      12 $CellContext`m[4]/$CellContext`NN[4]}, 0, 1, 1]}],
  Editable->False]], "Print",
 CellChangeTimes->{3.715903786565139*^9, 3.716034737836323*^9, 
  3.71603477168725*^9, 3.716034866622555*^9}],

Cell[BoxData[
 InterpretationBox[
  RowBox[{"16", "\[InvisibleSpace]", "\<\", tree=\"\>", "\[InvisibleSpace]", 
   RowBox[{"{", 
    RowBox[{"16", ",", "6", ",", "1", ",", "0", ",", "0"}], "}"}], 
   "\[InvisibleSpace]", "\<\", probability=\"\>", "\[InvisibleSpace]", "0", 
   "\[InvisibleSpace]", "\<\", change=\"\>", "\[InvisibleSpace]", 
   RowBox[{"{", 
    RowBox[{"0", ",", "0", ",", 
     InterpretationBox[
      SuperscriptBox[
       RowBox[{"O", "[", "u", "]"}], "1"],
      SeriesData[$CellContext`u, 0, {}, 1, 1, 1],
      Editable->False], ",", 
     InterpretationBox[
      RowBox[{
       RowBox[{"(", 
        RowBox[{
         FractionBox[
          RowBox[{"2", " ", 
           RowBox[{"m", "[", "2", "]"}]}], 
          RowBox[{"NN", "[", "2", "]"}]], "-", 
         FractionBox[
          RowBox[{"2", " ", 
           RowBox[{"m", "[", "3", "]"}]}], 
          RowBox[{"NN", "[", "3", "]"}]]}], ")"}], "+", 
       InterpretationBox[
        SuperscriptBox[
         RowBox[{"O", "[", "u", "]"}], "1"],
        SeriesData[$CellContext`u, 0, {}, 0, 1, 1],
        Editable->False]}],
      SeriesData[$CellContext`u, 0, {
       2 $CellContext`m[2]/$CellContext`NN[2] - 
        2 $CellContext`m[3]/$CellContext`NN[3]}, 0, 1, 1],
      Editable->False], ",", 
     InterpretationBox[
      RowBox[{
       RowBox[{"(", 
        RowBox[{
         FractionBox[
          RowBox[{"12", " ", 
           RowBox[{"m", "[", "3", "]"}]}], 
          RowBox[{"NN", "[", "3", "]"}]], "-", 
         FractionBox[
          RowBox[{"12", " ", 
           RowBox[{"m", "[", "4", "]"}]}], 
          RowBox[{"NN", "[", "4", "]"}]]}], ")"}], "+", 
       InterpretationBox[
        SuperscriptBox[
         RowBox[{"O", "[", "u", "]"}], "1"],
        SeriesData[$CellContext`u, 0, {}, 0, 1, 1],
        Editable->False]}],
      SeriesData[$CellContext`u, 0, {
       12 $CellContext`m[3]/$CellContext`NN[3] - 
        12 $CellContext`m[4]/$CellContext`NN[4]}, 0, 1, 1],
      Editable->False]}], "}"}]}],
  SequenceForm[
  16, ", tree=", {16, 6, 1, 0, 0}, ", probability=", 0, ", change=", {0, 0, 
    SeriesData[$CellContext`u, 0, {}, 1, 1, 1], 
    SeriesData[$CellContext`u, 0, {
     2 $CellContext`m[2]/$CellContext`NN[2] - 
      2 $CellContext`m[3]/$CellContext`NN[3]}, 0, 1, 1], 
    SeriesData[$CellContext`u, 0, {
     12 $CellContext`m[3]/$CellContext`NN[3] - 
      12 $CellContext`m[4]/$CellContext`NN[4]}, 0, 1, 1]}],
  Editable->False]], "Print",
 CellChangeTimes->{3.715903786565139*^9, 3.716034737836323*^9, 
  3.71603477168725*^9, 3.7160348667491493`*^9}],

Cell[BoxData[
 InterpretationBox[
  RowBox[{"17", "\[InvisibleSpace]", "\<\", tree=\"\>", "\[InvisibleSpace]", 
   RowBox[{"{", 
    RowBox[{"16", ",", "6", ",", "2", ",", "0", ",", "0"}], "}"}], 
   "\[InvisibleSpace]", "\<\", probability=\"\>", "\[InvisibleSpace]", "0", 
   "\[InvisibleSpace]", "\<\", change=\"\>", "\[InvisibleSpace]", 
   RowBox[{"{", 
    RowBox[{"0", ",", "0", ",", 
     InterpretationBox[
      SuperscriptBox[
       RowBox[{"O", "[", "u", "]"}], "1"],
      SeriesData[$CellContext`u, 0, {}, 1, 1, 1],
      Editable->False], ",", 
     InterpretationBox[
      RowBox[{
       RowBox[{"(", 
        RowBox[{
         FractionBox[
          RowBox[{"4", " ", 
           RowBox[{"m", "[", "2", "]"}]}], 
          RowBox[{"NN", "[", "2", "]"}]], "-", 
         FractionBox[
          RowBox[{"4", " ", 
           RowBox[{"m", "[", "3", "]"}]}], 
          RowBox[{"NN", "[", "3", "]"}]]}], ")"}], "+", 
       InterpretationBox[
        SuperscriptBox[
         RowBox[{"O", "[", "u", "]"}], "1"],
        SeriesData[$CellContext`u, 0, {}, 0, 1, 1],
        Editable->False]}],
      SeriesData[$CellContext`u, 0, {
       4 $CellContext`m[2]/$CellContext`NN[2] - 
        4 $CellContext`m[3]/$CellContext`NN[3]}, 0, 1, 1],
      Editable->False], ",", 
     InterpretationBox[
      RowBox[{
       RowBox[{"(", 
        RowBox[{
         FractionBox[
          RowBox[{"12", " ", 
           RowBox[{"m", "[", "3", "]"}]}], 
          RowBox[{"NN", "[", "3", "]"}]], "-", 
         FractionBox[
          RowBox[{"12", " ", 
           RowBox[{"m", "[", "4", "]"}]}], 
          RowBox[{"NN", "[", "4", "]"}]]}], ")"}], "+", 
       InterpretationBox[
        SuperscriptBox[
         RowBox[{"O", "[", "u", "]"}], "1"],
        SeriesData[$CellContext`u, 0, {}, 0, 1, 1],
        Editable->False]}],
      SeriesData[$CellContext`u, 0, {
       12 $CellContext`m[3]/$CellContext`NN[3] - 
        12 $CellContext`m[4]/$CellContext`NN[4]}, 0, 1, 1],
      Editable->False]}], "}"}]}],
  SequenceForm[
  17, ", tree=", {16, 6, 2, 0, 0}, ", probability=", 0, ", change=", {0, 0, 
    SeriesData[$CellContext`u, 0, {}, 1, 1, 1], 
    SeriesData[$CellContext`u, 0, {
     4 $CellContext`m[2]/$CellContext`NN[2] - 
      4 $CellContext`m[3]/$CellContext`NN[3]}, 0, 1, 1], 
    SeriesData[$CellContext`u, 0, {
     12 $CellContext`m[3]/$CellContext`NN[3] - 
      12 $CellContext`m[4]/$CellContext`NN[4]}, 0, 1, 1]}],
  Editable->False]], "Print",
 CellChangeTimes->{3.715903786565139*^9, 3.716034737836323*^9, 
  3.71603477168725*^9, 3.716034866899507*^9}],

Cell[BoxData[
 InterpretationBox[
  RowBox[{"18", "\[InvisibleSpace]", "\<\", tree=\"\>", "\[InvisibleSpace]", 
   RowBox[{"{", 
    RowBox[{"16", ",", "6", ",", "2", ",", "1", ",", "0"}], "}"}], 
   "\[InvisibleSpace]", "\<\", probability=\"\>", "\[InvisibleSpace]", "0", 
   "\[InvisibleSpace]", "\<\", change=\"\>", "\[InvisibleSpace]", 
   RowBox[{"{", 
    RowBox[{"0", ",", 
     InterpretationBox[
      SuperscriptBox[
       RowBox[{"O", "[", "u", "]"}], "1"],
      SeriesData[$CellContext`u, 0, {}, 1, 1, 1],
      Editable->False], ",", 
     InterpretationBox[
      RowBox[{
       RowBox[{"(", 
        RowBox[{
         FractionBox[
          RowBox[{"2", " ", 
           RowBox[{"m", "[", "1", "]"}]}], 
          RowBox[{"NN", "[", "1", "]"}]], "-", 
         FractionBox[
          RowBox[{"2", " ", 
           RowBox[{"m", "[", "2", "]"}]}], 
          RowBox[{"NN", "[", "2", "]"}]]}], ")"}], "+", 
       InterpretationBox[
        SuperscriptBox[
         RowBox[{"O", "[", "u", "]"}], "1"],
        SeriesData[$CellContext`u, 0, {}, 0, 1, 1],
        Editable->False]}],
      SeriesData[$CellContext`u, 0, {
       2 $CellContext`m[1]/$CellContext`NN[1] - 
        2 $CellContext`m[2]/$CellContext`NN[2]}, 0, 1, 1],
      Editable->False], ",", 
     InterpretationBox[
      RowBox[{
       RowBox[{"(", 
        RowBox[{
         FractionBox[
          RowBox[{"4", " ", 
           RowBox[{"m", "[", "2", "]"}]}], 
          RowBox[{"NN", "[", "2", "]"}]], "-", 
         FractionBox[
          RowBox[{"4", " ", 
           RowBox[{"m", "[", "3", "]"}]}], 
          RowBox[{"NN", "[", "3", "]"}]]}], ")"}], "+", 
       InterpretationBox[
        SuperscriptBox[
         RowBox[{"O", "[", "u", "]"}], "1"],
        SeriesData[$CellContext`u, 0, {}, 0, 1, 1],
        Editable->False]}],
      SeriesData[$CellContext`u, 0, {
       4 $CellContext`m[2]/$CellContext`NN[2] - 
        4 $CellContext`m[3]/$CellContext`NN[3]}, 0, 1, 1],
      Editable->False], ",", 
     InterpretationBox[
      RowBox[{
       RowBox[{"(", 
        RowBox[{
         FractionBox[
          RowBox[{"12", " ", 
           RowBox[{"m", "[", "3", "]"}]}], 
          RowBox[{"NN", "[", "3", "]"}]], "-", 
         FractionBox[
          RowBox[{"12", " ", 
           RowBox[{"m", "[", "4", "]"}]}], 
          RowBox[{"NN", "[", "4", "]"}]]}], ")"}], "+", 
       InterpretationBox[
        SuperscriptBox[
         RowBox[{"O", "[", "u", "]"}], "1"],
        SeriesData[$CellContext`u, 0, {}, 0, 1, 1],
        Editable->False]}],
      SeriesData[$CellContext`u, 0, {
       12 $CellContext`m[3]/$CellContext`NN[3] - 
        12 $CellContext`m[4]/$CellContext`NN[4]}, 0, 1, 1],
      Editable->False]}], "}"}]}],
  SequenceForm[
  18, ", tree=", {16, 6, 2, 1, 0}, ", probability=", 0, ", change=", {0, 
    SeriesData[$CellContext`u, 0, {}, 1, 1, 1], 
    SeriesData[$CellContext`u, 0, {
     2 $CellContext`m[1]/$CellContext`NN[1] - 
      2 $CellContext`m[2]/$CellContext`NN[2]}, 0, 1, 1], 
    SeriesData[$CellContext`u, 0, {
     4 $CellContext`m[2]/$CellContext`NN[2] - 
      4 $CellContext`m[3]/$CellContext`NN[3]}, 0, 1, 1], 
    SeriesData[$CellContext`u, 0, {
     12 $CellContext`m[3]/$CellContext`NN[3] - 
      12 $CellContext`m[4]/$CellContext`NN[4]}, 0, 1, 1]}],
  Editable->False]], "Print",
 CellChangeTimes->{3.715903786565139*^9, 3.716034737836323*^9, 
  3.71603477168725*^9, 3.716034866909828*^9}],

Cell[BoxData[
 InterpretationBox[
  RowBox[{"19", "\[InvisibleSpace]", "\<\", tree=\"\>", "\[InvisibleSpace]", 
   RowBox[{"{", 
    RowBox[{"16", ",", "6", ",", "3", ",", "0", ",", "0"}], "}"}], 
   "\[InvisibleSpace]", "\<\", probability=\"\>", "\[InvisibleSpace]", "0", 
   "\[InvisibleSpace]", "\<\", change=\"\>", "\[InvisibleSpace]", 
   RowBox[{"{", 
    RowBox[{"0", ",", "0", ",", 
     InterpretationBox[
      SuperscriptBox[
       RowBox[{"O", "[", "u", "]"}], "1"],
      SeriesData[$CellContext`u, 0, {}, 1, 1, 1],
      Editable->False], ",", 
     InterpretationBox[
      RowBox[{
       RowBox[{"(", 
        RowBox[{
         FractionBox[
          RowBox[{"6", " ", 
           RowBox[{"m", "[", "2", "]"}]}], 
          RowBox[{"NN", "[", "2", "]"}]], "-", 
         FractionBox[
          RowBox[{"6", " ", 
           RowBox[{"m", "[", "3", "]"}]}], 
          RowBox[{"NN", "[", "3", "]"}]]}], ")"}], "+", 
       InterpretationBox[
        SuperscriptBox[
         RowBox[{"O", "[", "u", "]"}], "1"],
        SeriesData[$CellContext`u, 0, {}, 0, 1, 1],
        Editable->False]}],
      SeriesData[$CellContext`u, 0, {
       6 $CellContext`m[2]/$CellContext`NN[2] - 
        6 $CellContext`m[3]/$CellContext`NN[3]}, 0, 1, 1],
      Editable->False], ",", 
     InterpretationBox[
      RowBox[{
       RowBox[{"(", 
        RowBox[{
         FractionBox[
          RowBox[{"12", " ", 
           RowBox[{"m", "[", "3", "]"}]}], 
          RowBox[{"NN", "[", "3", "]"}]], "-", 
         FractionBox[
          RowBox[{"12", " ", 
           RowBox[{"m", "[", "4", "]"}]}], 
          RowBox[{"NN", "[", "4", "]"}]]}], ")"}], "+", 
       InterpretationBox[
        SuperscriptBox[
         RowBox[{"O", "[", "u", "]"}], "1"],
        SeriesData[$CellContext`u, 0, {}, 0, 1, 1],
        Editable->False]}],
      SeriesData[$CellContext`u, 0, {
       12 $CellContext`m[3]/$CellContext`NN[3] - 
        12 $CellContext`m[4]/$CellContext`NN[4]}, 0, 1, 1],
      Editable->False]}], "}"}]}],
  SequenceForm[
  19, ", tree=", {16, 6, 3, 0, 0}, ", probability=", 0, ", change=", {0, 0, 
    SeriesData[$CellContext`u, 0, {}, 1, 1, 1], 
    SeriesData[$CellContext`u, 0, {
     6 $CellContext`m[2]/$CellContext`NN[2] - 
      6 $CellContext`m[3]/$CellContext`NN[3]}, 0, 1, 1], 
    SeriesData[$CellContext`u, 0, {
     12 $CellContext`m[3]/$CellContext`NN[3] - 
      12 $CellContext`m[4]/$CellContext`NN[4]}, 0, 1, 1]}],
  Editable->False]], "Print",
 CellChangeTimes->{3.715903786565139*^9, 3.716034737836323*^9, 
  3.71603477168725*^9, 3.716034866919702*^9}],

Cell[BoxData[
 InterpretationBox[
  RowBox[{"20", "\[InvisibleSpace]", "\<\", tree=\"\>", "\[InvisibleSpace]", 
   RowBox[{"{", 
    RowBox[{"16", ",", "6", ",", "3", ",", "1", ",", "0"}], "}"}], 
   "\[InvisibleSpace]", "\<\", probability=\"\>", "\[InvisibleSpace]", "0", 
   "\[InvisibleSpace]", "\<\", change=\"\>", "\[InvisibleSpace]", 
   RowBox[{"{", 
    RowBox[{"0", ",", 
     InterpretationBox[
      SuperscriptBox[
       RowBox[{"O", "[", "u", "]"}], "1"],
      SeriesData[$CellContext`u, 0, {}, 1, 1, 1],
      Editable->False], ",", 
     InterpretationBox[
      RowBox[{
       RowBox[{"(", 
        RowBox[{
         FractionBox[
          RowBox[{"2", " ", 
           RowBox[{"m", "[", "1", "]"}]}], 
          RowBox[{"NN", "[", "1", "]"}]], "-", 
         FractionBox[
          RowBox[{"2", " ", 
           RowBox[{"m", "[", "2", "]"}]}], 
          RowBox[{"NN", "[", "2", "]"}]]}], ")"}], "+", 
       InterpretationBox[
        SuperscriptBox[
         RowBox[{"O", "[", "u", "]"}], "1"],
        SeriesData[$CellContext`u, 0, {}, 0, 1, 1],
        Editable->False]}],
      SeriesData[$CellContext`u, 0, {
       2 $CellContext`m[1]/$CellContext`NN[1] - 
        2 $CellContext`m[2]/$CellContext`NN[2]}, 0, 1, 1],
      Editable->False], ",", 
     InterpretationBox[
      RowBox[{
       RowBox[{"(", 
        RowBox[{
         FractionBox[
          RowBox[{"6", " ", 
           RowBox[{"m", "[", "2", "]"}]}], 
          RowBox[{"NN", "[", "2", "]"}]], "-", 
         FractionBox[
          RowBox[{"6", " ", 
           RowBox[{"m", "[", "3", "]"}]}], 
          RowBox[{"NN", "[", "3", "]"}]]}], ")"}], "+", 
       InterpretationBox[
        SuperscriptBox[
         RowBox[{"O", "[", "u", "]"}], "1"],
        SeriesData[$CellContext`u, 0, {}, 0, 1, 1],
        Editable->False]}],
      SeriesData[$CellContext`u, 0, {
       6 $CellContext`m[2]/$CellContext`NN[2] - 
        6 $CellContext`m[3]/$CellContext`NN[3]}, 0, 1, 1],
      Editable->False], ",", 
     InterpretationBox[
      RowBox[{
       RowBox[{"(", 
        RowBox[{
         FractionBox[
          RowBox[{"12", " ", 
           RowBox[{"m", "[", "3", "]"}]}], 
          RowBox[{"NN", "[", "3", "]"}]], "-", 
         FractionBox[
          RowBox[{"12", " ", 
           RowBox[{"m", "[", "4", "]"}]}], 
          RowBox[{"NN", "[", "4", "]"}]]}], ")"}], "+", 
       InterpretationBox[
        SuperscriptBox[
         RowBox[{"O", "[", "u", "]"}], "1"],
        SeriesData[$CellContext`u, 0, {}, 0, 1, 1],
        Editable->False]}],
      SeriesData[$CellContext`u, 0, {
       12 $CellContext`m[3]/$CellContext`NN[3] - 
        12 $CellContext`m[4]/$CellContext`NN[4]}, 0, 1, 1],
      Editable->False]}], "}"}]}],
  SequenceForm[
  20, ", tree=", {16, 6, 3, 1, 0}, ", probability=", 0, ", change=", {0, 
    SeriesData[$CellContext`u, 0, {}, 1, 1, 1], 
    SeriesData[$CellContext`u, 0, {
     2 $CellContext`m[1]/$CellContext`NN[1] - 
      2 $CellContext`m[2]/$CellContext`NN[2]}, 0, 1, 1], 
    SeriesData[$CellContext`u, 0, {
     6 $CellContext`m[2]/$CellContext`NN[2] - 
      6 $CellContext`m[3]/$CellContext`NN[3]}, 0, 1, 1], 
    SeriesData[$CellContext`u, 0, {
     12 $CellContext`m[3]/$CellContext`NN[3] - 
      12 $CellContext`m[4]/$CellContext`NN[4]}, 0, 1, 1]}],
  Editable->False]], "Print",
 CellChangeTimes->{3.715903786565139*^9, 3.716034737836323*^9, 
  3.71603477168725*^9, 3.716034866928087*^9}],

Cell[BoxData[
 InterpretationBox[
  RowBox[{"21", "\[InvisibleSpace]", "\<\", tree=\"\>", "\[InvisibleSpace]", 
   RowBox[{"{", 
    RowBox[{"16", ",", "7", ",", "0", ",", "0", ",", "0"}], "}"}], 
   "\[InvisibleSpace]", "\<\", probability=\"\>", "\[InvisibleSpace]", "0", 
   "\[InvisibleSpace]", "\<\", change=\"\>", "\[InvisibleSpace]", 
   RowBox[{"{", 
    RowBox[{"0", ",", "0", ",", "0", ",", 
     InterpretationBox[
      SuperscriptBox[
       RowBox[{"O", "[", "u", "]"}], "1"],
      SeriesData[$CellContext`u, 0, {}, 1, 1, 1],
      Editable->False], ",", 
     InterpretationBox[
      RowBox[{
       RowBox[{"(", 
        RowBox[{
         FractionBox[
          RowBox[{"14", " ", 
           RowBox[{"m", "[", "3", "]"}]}], 
          RowBox[{"NN", "[", "3", "]"}]], "-", 
         FractionBox[
          RowBox[{"14", " ", 
           RowBox[{"m", "[", "4", "]"}]}], 
          RowBox[{"NN", "[", "4", "]"}]]}], ")"}], "+", 
       InterpretationBox[
        SuperscriptBox[
         RowBox[{"O", "[", "u", "]"}], "1"],
        SeriesData[$CellContext`u, 0, {}, 0, 1, 1],
        Editable->False]}],
      SeriesData[$CellContext`u, 0, {
       14 $CellContext`m[3]/$CellContext`NN[3] - 
        14 $CellContext`m[4]/$CellContext`NN[4]}, 0, 1, 1],
      Editable->False]}], "}"}]}],
  SequenceForm[
  21, ", tree=", {16, 7, 0, 0, 0}, ", probability=", 0, ", change=", {0, 0, 0, 
    SeriesData[$CellContext`u, 0, {}, 1, 1, 1], 
    SeriesData[$CellContext`u, 0, {
     14 $CellContext`m[3]/$CellContext`NN[3] - 
      14 $CellContext`m[4]/$CellContext`NN[4]}, 0, 1, 1]}],
  Editable->False]], "Print",
 CellChangeTimes->{3.715903786565139*^9, 3.716034737836323*^9, 
  3.71603477168725*^9, 3.716034867075859*^9}],

Cell[BoxData[
 InterpretationBox[
  RowBox[{"22", "\[InvisibleSpace]", "\<\", tree=\"\>", "\[InvisibleSpace]", 
   RowBox[{"{", 
    RowBox[{"16", ",", "7", ",", "1", ",", "0", ",", "0"}], "}"}], 
   "\[InvisibleSpace]", "\<\", probability=\"\>", "\[InvisibleSpace]", "0", 
   "\[InvisibleSpace]", "\<\", change=\"\>", "\[InvisibleSpace]", 
   RowBox[{"{", 
    RowBox[{"0", ",", "0", ",", 
     InterpretationBox[
      SuperscriptBox[
       RowBox[{"O", "[", "u", "]"}], "1"],
      SeriesData[$CellContext`u, 0, {}, 1, 1, 1],
      Editable->False], ",", 
     InterpretationBox[
      RowBox[{
       RowBox[{"(", 
        RowBox[{
         FractionBox[
          RowBox[{"2", " ", 
           RowBox[{"m", "[", "2", "]"}]}], 
          RowBox[{"NN", "[", "2", "]"}]], "-", 
         FractionBox[
          RowBox[{"2", " ", 
           RowBox[{"m", "[", "3", "]"}]}], 
          RowBox[{"NN", "[", "3", "]"}]]}], ")"}], "+", 
       InterpretationBox[
        SuperscriptBox[
         RowBox[{"O", "[", "u", "]"}], "1"],
        SeriesData[$CellContext`u, 0, {}, 0, 1, 1],
        Editable->False]}],
      SeriesData[$CellContext`u, 0, {
       2 $CellContext`m[2]/$CellContext`NN[2] - 
        2 $CellContext`m[3]/$CellContext`NN[3]}, 0, 1, 1],
      Editable->False], ",", 
     InterpretationBox[
      RowBox[{
       RowBox[{"(", 
        RowBox[{
         FractionBox[
          RowBox[{"14", " ", 
           RowBox[{"m", "[", "3", "]"}]}], 
          RowBox[{"NN", "[", "3", "]"}]], "-", 
         FractionBox[
          RowBox[{"14", " ", 
           RowBox[{"m", "[", "4", "]"}]}], 
          RowBox[{"NN", "[", "4", "]"}]]}], ")"}], "+", 
       InterpretationBox[
        SuperscriptBox[
         RowBox[{"O", "[", "u", "]"}], "1"],
        SeriesData[$CellContext`u, 0, {}, 0, 1, 1],
        Editable->False]}],
      SeriesData[$CellContext`u, 0, {
       14 $CellContext`m[3]/$CellContext`NN[3] - 
        14 $CellContext`m[4]/$CellContext`NN[4]}, 0, 1, 1],
      Editable->False]}], "}"}]}],
  SequenceForm[
  22, ", tree=", {16, 7, 1, 0, 0}, ", probability=", 0, ", change=", {0, 0, 
    SeriesData[$CellContext`u, 0, {}, 1, 1, 1], 
    SeriesData[$CellContext`u, 0, {
     2 $CellContext`m[2]/$CellContext`NN[2] - 
      2 $CellContext`m[3]/$CellContext`NN[3]}, 0, 1, 1], 
    SeriesData[$CellContext`u, 0, {
     14 $CellContext`m[3]/$CellContext`NN[3] - 
      14 $CellContext`m[4]/$CellContext`NN[4]}, 0, 1, 1]}],
  Editable->False]], "Print",
 CellChangeTimes->{3.715903786565139*^9, 3.716034737836323*^9, 
  3.71603477168725*^9, 3.716034867191802*^9}],

Cell[BoxData[
 InterpretationBox[
  RowBox[{"23", "\[InvisibleSpace]", "\<\", tree=\"\>", "\[InvisibleSpace]", 
   RowBox[{"{", 
    RowBox[{"16", ",", "7", ",", "2", ",", "0", ",", "0"}], "}"}], 
   "\[InvisibleSpace]", "\<\", probability=\"\>", "\[InvisibleSpace]", "0", 
   "\[InvisibleSpace]", "\<\", change=\"\>", "\[InvisibleSpace]", 
   RowBox[{"{", 
    RowBox[{"0", ",", "0", ",", 
     InterpretationBox[
      SuperscriptBox[
       RowBox[{"O", "[", "u", "]"}], "1"],
      SeriesData[$CellContext`u, 0, {}, 1, 1, 1],
      Editable->False], ",", 
     InterpretationBox[
      RowBox[{
       RowBox[{"(", 
        RowBox[{
         FractionBox[
          RowBox[{"4", " ", 
           RowBox[{"m", "[", "2", "]"}]}], 
          RowBox[{"NN", "[", "2", "]"}]], "-", 
         FractionBox[
          RowBox[{"4", " ", 
           RowBox[{"m", "[", "3", "]"}]}], 
          RowBox[{"NN", "[", "3", "]"}]]}], ")"}], "+", 
       InterpretationBox[
        SuperscriptBox[
         RowBox[{"O", "[", "u", "]"}], "1"],
        SeriesData[$CellContext`u, 0, {}, 0, 1, 1],
        Editable->False]}],
      SeriesData[$CellContext`u, 0, {
       4 $CellContext`m[2]/$CellContext`NN[2] - 
        4 $CellContext`m[3]/$CellContext`NN[3]}, 0, 1, 1],
      Editable->False], ",", 
     InterpretationBox[
      RowBox[{
       RowBox[{"(", 
        RowBox[{
         FractionBox[
          RowBox[{"14", " ", 
           RowBox[{"m", "[", "3", "]"}]}], 
          RowBox[{"NN", "[", "3", "]"}]], "-", 
         FractionBox[
          RowBox[{"14", " ", 
           RowBox[{"m", "[", "4", "]"}]}], 
          RowBox[{"NN", "[", "4", "]"}]]}], ")"}], "+", 
       InterpretationBox[
        SuperscriptBox[
         RowBox[{"O", "[", "u", "]"}], "1"],
        SeriesData[$CellContext`u, 0, {}, 0, 1, 1],
        Editable->False]}],
      SeriesData[$CellContext`u, 0, {
       14 $CellContext`m[3]/$CellContext`NN[3] - 
        14 $CellContext`m[4]/$CellContext`NN[4]}, 0, 1, 1],
      Editable->False]}], "}"}]}],
  SequenceForm[
  23, ", tree=", {16, 7, 2, 0, 0}, ", probability=", 0, ", change=", {0, 0, 
    SeriesData[$CellContext`u, 0, {}, 1, 1, 1], 
    SeriesData[$CellContext`u, 0, {
     4 $CellContext`m[2]/$CellContext`NN[2] - 
      4 $CellContext`m[3]/$CellContext`NN[3]}, 0, 1, 1], 
    SeriesData[$CellContext`u, 0, {
     14 $CellContext`m[3]/$CellContext`NN[3] - 
      14 $CellContext`m[4]/$CellContext`NN[4]}, 0, 1, 1]}],
  Editable->False]], "Print",
 CellChangeTimes->{3.715903786565139*^9, 3.716034737836323*^9, 
  3.71603477168725*^9, 3.716034867330822*^9}],

Cell[BoxData[
 InterpretationBox[
  RowBox[{"24", "\[InvisibleSpace]", "\<\", tree=\"\>", "\[InvisibleSpace]", 
   RowBox[{"{", 
    RowBox[{"16", ",", "7", ",", "2", ",", "1", ",", "0"}], "}"}], 
   "\[InvisibleSpace]", "\<\", probability=\"\>", "\[InvisibleSpace]", "0", 
   "\[InvisibleSpace]", "\<\", change=\"\>", "\[InvisibleSpace]", 
   RowBox[{"{", 
    RowBox[{"0", ",", 
     InterpretationBox[
      SuperscriptBox[
       RowBox[{"O", "[", "u", "]"}], "1"],
      SeriesData[$CellContext`u, 0, {}, 1, 1, 1],
      Editable->False], ",", 
     InterpretationBox[
      RowBox[{
       RowBox[{"(", 
        RowBox[{
         FractionBox[
          RowBox[{"2", " ", 
           RowBox[{"m", "[", "1", "]"}]}], 
          RowBox[{"NN", "[", "1", "]"}]], "-", 
         FractionBox[
          RowBox[{"2", " ", 
           RowBox[{"m", "[", "2", "]"}]}], 
          RowBox[{"NN", "[", "2", "]"}]]}], ")"}], "+", 
       InterpretationBox[
        SuperscriptBox[
         RowBox[{"O", "[", "u", "]"}], "1"],
        SeriesData[$CellContext`u, 0, {}, 0, 1, 1],
        Editable->False]}],
      SeriesData[$CellContext`u, 0, {
       2 $CellContext`m[1]/$CellContext`NN[1] - 
        2 $CellContext`m[2]/$CellContext`NN[2]}, 0, 1, 1],
      Editable->False], ",", 
     InterpretationBox[
      RowBox[{
       RowBox[{"(", 
        RowBox[{
         FractionBox[
          RowBox[{"4", " ", 
           RowBox[{"m", "[", "2", "]"}]}], 
          RowBox[{"NN", "[", "2", "]"}]], "-", 
         FractionBox[
          RowBox[{"4", " ", 
           RowBox[{"m", "[", "3", "]"}]}], 
          RowBox[{"NN", "[", "3", "]"}]]}], ")"}], "+", 
       InterpretationBox[
        SuperscriptBox[
         RowBox[{"O", "[", "u", "]"}], "1"],
        SeriesData[$CellContext`u, 0, {}, 0, 1, 1],
        Editable->False]}],
      SeriesData[$CellContext`u, 0, {
       4 $CellContext`m[2]/$CellContext`NN[2] - 
        4 $CellContext`m[3]/$CellContext`NN[3]}, 0, 1, 1],
      Editable->False], ",", 
     InterpretationBox[
      RowBox[{
       RowBox[{"(", 
        RowBox[{
         FractionBox[
          RowBox[{"14", " ", 
           RowBox[{"m", "[", "3", "]"}]}], 
          RowBox[{"NN", "[", "3", "]"}]], "-", 
         FractionBox[
          RowBox[{"14", " ", 
           RowBox[{"m", "[", "4", "]"}]}], 
          RowBox[{"NN", "[", "4", "]"}]]}], ")"}], "+", 
       InterpretationBox[
        SuperscriptBox[
         RowBox[{"O", "[", "u", "]"}], "1"],
        SeriesData[$CellContext`u, 0, {}, 0, 1, 1],
        Editable->False]}],
      SeriesData[$CellContext`u, 0, {
       14 $CellContext`m[3]/$CellContext`NN[3] - 
        14 $CellContext`m[4]/$CellContext`NN[4]}, 0, 1, 1],
      Editable->False]}], "}"}]}],
  SequenceForm[
  24, ", tree=", {16, 7, 2, 1, 0}, ", probability=", 0, ", change=", {0, 
    SeriesData[$CellContext`u, 0, {}, 1, 1, 1], 
    SeriesData[$CellContext`u, 0, {
     2 $CellContext`m[1]/$CellContext`NN[1] - 
      2 $CellContext`m[2]/$CellContext`NN[2]}, 0, 1, 1], 
    SeriesData[$CellContext`u, 0, {
     4 $CellContext`m[2]/$CellContext`NN[2] - 
      4 $CellContext`m[3]/$CellContext`NN[3]}, 0, 1, 1], 
    SeriesData[$CellContext`u, 0, {
     14 $CellContext`m[3]/$CellContext`NN[3] - 
      14 $CellContext`m[4]/$CellContext`NN[4]}, 0, 1, 1]}],
  Editable->False]], "Print",
 CellChangeTimes->{3.715903786565139*^9, 3.716034737836323*^9, 
  3.71603477168725*^9, 3.716034867341202*^9}],

Cell[BoxData[
 InterpretationBox[
  RowBox[{"25", "\[InvisibleSpace]", "\<\", tree=\"\>", "\[InvisibleSpace]", 
   RowBox[{"{", 
    RowBox[{"16", ",", "7", ",", "3", ",", "0", ",", "0"}], "}"}], 
   "\[InvisibleSpace]", "\<\", probability=\"\>", "\[InvisibleSpace]", "0", 
   "\[InvisibleSpace]", "\<\", change=\"\>", "\[InvisibleSpace]", 
   RowBox[{"{", 
    RowBox[{"0", ",", "0", ",", 
     InterpretationBox[
      SuperscriptBox[
       RowBox[{"O", "[", "u", "]"}], "1"],
      SeriesData[$CellContext`u, 0, {}, 1, 1, 1],
      Editable->False], ",", 
     InterpretationBox[
      RowBox[{
       RowBox[{"(", 
        RowBox[{
         FractionBox[
          RowBox[{"6", " ", 
           RowBox[{"m", "[", "2", "]"}]}], 
          RowBox[{"NN", "[", "2", "]"}]], "-", 
         FractionBox[
          RowBox[{"6", " ", 
           RowBox[{"m", "[", "3", "]"}]}], 
          RowBox[{"NN", "[", "3", "]"}]]}], ")"}], "+", 
       InterpretationBox[
        SuperscriptBox[
         RowBox[{"O", "[", "u", "]"}], "1"],
        SeriesData[$CellContext`u, 0, {}, 0, 1, 1],
        Editable->False]}],
      SeriesData[$CellContext`u, 0, {
       6 $CellContext`m[2]/$CellContext`NN[2] - 
        6 $CellContext`m[3]/$CellContext`NN[3]}, 0, 1, 1],
      Editable->False], ",", 
     InterpretationBox[
      RowBox[{
       RowBox[{"(", 
        RowBox[{
         FractionBox[
          RowBox[{"14", " ", 
           RowBox[{"m", "[", "3", "]"}]}], 
          RowBox[{"NN", "[", "3", "]"}]], "-", 
         FractionBox[
          RowBox[{"14", " ", 
           RowBox[{"m", "[", "4", "]"}]}], 
          RowBox[{"NN", "[", "4", "]"}]]}], ")"}], "+", 
       InterpretationBox[
        SuperscriptBox[
         RowBox[{"O", "[", "u", "]"}], "1"],
        SeriesData[$CellContext`u, 0, {}, 0, 1, 1],
        Editable->False]}],
      SeriesData[$CellContext`u, 0, {
       14 $CellContext`m[3]/$CellContext`NN[3] - 
        14 $CellContext`m[4]/$CellContext`NN[4]}, 0, 1, 1],
      Editable->False]}], "}"}]}],
  SequenceForm[
  25, ", tree=", {16, 7, 3, 0, 0}, ", probability=", 0, ", change=", {0, 0, 
    SeriesData[$CellContext`u, 0, {}, 1, 1, 1], 
    SeriesData[$CellContext`u, 0, {
     6 $CellContext`m[2]/$CellContext`NN[2] - 
      6 $CellContext`m[3]/$CellContext`NN[3]}, 0, 1, 1], 
    SeriesData[$CellContext`u, 0, {
     14 $CellContext`m[3]/$CellContext`NN[3] - 
      14 $CellContext`m[4]/$CellContext`NN[4]}, 0, 1, 1]}],
  Editable->False]], "Print",
 CellChangeTimes->{3.715903786565139*^9, 3.716034737836323*^9, 
  3.71603477168725*^9, 3.7160348674840803`*^9}],

Cell[BoxData[
 InterpretationBox[
  RowBox[{"26", "\[InvisibleSpace]", "\<\", tree=\"\>", "\[InvisibleSpace]", 
   RowBox[{"{", 
    RowBox[{"16", ",", "7", ",", "3", ",", "1", ",", "0"}], "}"}], 
   "\[InvisibleSpace]", "\<\", probability=\"\>", "\[InvisibleSpace]", "0", 
   "\[InvisibleSpace]", "\<\", change=\"\>", "\[InvisibleSpace]", 
   RowBox[{"{", 
    RowBox[{"0", ",", 
     InterpretationBox[
      SuperscriptBox[
       RowBox[{"O", "[", "u", "]"}], "1"],
      SeriesData[$CellContext`u, 0, {}, 1, 1, 1],
      Editable->False], ",", 
     InterpretationBox[
      RowBox[{
       RowBox[{"(", 
        RowBox[{
         FractionBox[
          RowBox[{"2", " ", 
           RowBox[{"m", "[", "1", "]"}]}], 
          RowBox[{"NN", "[", "1", "]"}]], "-", 
         FractionBox[
          RowBox[{"2", " ", 
           RowBox[{"m", "[", "2", "]"}]}], 
          RowBox[{"NN", "[", "2", "]"}]]}], ")"}], "+", 
       InterpretationBox[
        SuperscriptBox[
         RowBox[{"O", "[", "u", "]"}], "1"],
        SeriesData[$CellContext`u, 0, {}, 0, 1, 1],
        Editable->False]}],
      SeriesData[$CellContext`u, 0, {
       2 $CellContext`m[1]/$CellContext`NN[1] - 
        2 $CellContext`m[2]/$CellContext`NN[2]}, 0, 1, 1],
      Editable->False], ",", 
     InterpretationBox[
      RowBox[{
       RowBox[{"(", 
        RowBox[{
         FractionBox[
          RowBox[{"6", " ", 
           RowBox[{"m", "[", "2", "]"}]}], 
          RowBox[{"NN", "[", "2", "]"}]], "-", 
         FractionBox[
          RowBox[{"6", " ", 
           RowBox[{"m", "[", "3", "]"}]}], 
          RowBox[{"NN", "[", "3", "]"}]]}], ")"}], "+", 
       InterpretationBox[
        SuperscriptBox[
         RowBox[{"O", "[", "u", "]"}], "1"],
        SeriesData[$CellContext`u, 0, {}, 0, 1, 1],
        Editable->False]}],
      SeriesData[$CellContext`u, 0, {
       6 $CellContext`m[2]/$CellContext`NN[2] - 
        6 $CellContext`m[3]/$CellContext`NN[3]}, 0, 1, 1],
      Editable->False], ",", 
     InterpretationBox[
      RowBox[{
       RowBox[{"(", 
        RowBox[{
         FractionBox[
          RowBox[{"14", " ", 
           RowBox[{"m", "[", "3", "]"}]}], 
          RowBox[{"NN", "[", "3", "]"}]], "-", 
         FractionBox[
          RowBox[{"14", " ", 
           RowBox[{"m", "[", "4", "]"}]}], 
          RowBox[{"NN", "[", "4", "]"}]]}], ")"}], "+", 
       InterpretationBox[
        SuperscriptBox[
         RowBox[{"O", "[", "u", "]"}], "1"],
        SeriesData[$CellContext`u, 0, {}, 0, 1, 1],
        Editable->False]}],
      SeriesData[$CellContext`u, 0, {
       14 $CellContext`m[3]/$CellContext`NN[3] - 
        14 $CellContext`m[4]/$CellContext`NN[4]}, 0, 1, 1],
      Editable->False]}], "}"}]}],
  SequenceForm[
  26, ", tree=", {16, 7, 3, 1, 0}, ", probability=", 0, ", change=", {0, 
    SeriesData[$CellContext`u, 0, {}, 1, 1, 1], 
    SeriesData[$CellContext`u, 0, {
     2 $CellContext`m[1]/$CellContext`NN[1] - 
      2 $CellContext`m[2]/$CellContext`NN[2]}, 0, 1, 1], 
    SeriesData[$CellContext`u, 0, {
     6 $CellContext`m[2]/$CellContext`NN[2] - 
      6 $CellContext`m[3]/$CellContext`NN[3]}, 0, 1, 1], 
    SeriesData[$CellContext`u, 0, {
     14 $CellContext`m[3]/$CellContext`NN[3] - 
      14 $CellContext`m[4]/$CellContext`NN[4]}, 0, 1, 1]}],
  Editable->False]], "Print",
 CellChangeTimes->{3.715903786565139*^9, 3.716034737836323*^9, 
  3.71603477168725*^9, 3.716034867528927*^9}],

Cell[BoxData[
 InterpretationBox[
  RowBox[{"27", "\[InvisibleSpace]", "\<\", tree=\"\>", "\[InvisibleSpace]", 
   RowBox[{"{", 
    RowBox[{"16", ",", "8", ",", "0", ",", "0", ",", "0"}], "}"}], 
   "\[InvisibleSpace]", "\<\", probability=\"\>", "\[InvisibleSpace]", 
   RowBox[{
    RowBox[{"8", " ", 
     RowBox[{"(", 
      RowBox[{"1", "-", 
       RowBox[{"v", "[", "3", "]"}]}], ")"}], " ", 
     SuperscriptBox[
      RowBox[{"v", "[", "3", "]"}], "7"]}], "+", 
    SuperscriptBox[
     RowBox[{"v", "[", "3", "]"}], "8"]}], 
   "\[InvisibleSpace]", "\<\", change=\"\>", "\[InvisibleSpace]", 
   RowBox[{"{", 
    RowBox[{"0", ",", "0", ",", "0", ",", 
     InterpretationBox[
      SuperscriptBox[
       RowBox[{"O", "[", "u", "]"}], "1"],
      SeriesData[$CellContext`u, 0, {}, 1, 1, 1],
      Editable->False], ",", 
     InterpretationBox[
      RowBox[{
       RowBox[{"(", 
        RowBox[{
         FractionBox[
          RowBox[{"16", " ", 
           RowBox[{"m", "[", "3", "]"}]}], 
          RowBox[{"NN", "[", "3", "]"}]], "-", 
         FractionBox[
          RowBox[{"16", " ", 
           RowBox[{"m", "[", "4", "]"}]}], 
          RowBox[{"NN", "[", "4", "]"}]]}], ")"}], "+", 
       InterpretationBox[
        SuperscriptBox[
         RowBox[{"O", "[", "u", "]"}], "1"],
        SeriesData[$CellContext`u, 0, {}, 0, 1, 1],
        Editable->False]}],
      SeriesData[$CellContext`u, 0, {
       16 $CellContext`m[3]/$CellContext`NN[3] - 
        16 $CellContext`m[4]/$CellContext`NN[4]}, 0, 1, 1],
      Editable->False]}], "}"}]}],
  SequenceForm[
  27, ", tree=", {16, 8, 0, 0, 0}, ", probability=", 
   8 (1 - $CellContext`v[3]) $CellContext`v[3]^7 + $CellContext`v[3]^8, 
   ", change=", {0, 0, 0, 
    SeriesData[$CellContext`u, 0, {}, 1, 1, 1], 
    SeriesData[$CellContext`u, 0, {
     16 $CellContext`m[3]/$CellContext`NN[3] - 
      16 $CellContext`m[4]/$CellContext`NN[4]}, 0, 1, 1]}],
  Editable->False]], "Print",
 CellChangeTimes->{3.715903786565139*^9, 3.716034737836323*^9, 
  3.71603477168725*^9, 3.7160348676069813`*^9}],

Cell[BoxData[
 InterpretationBox[
  RowBox[{"28", "\[InvisibleSpace]", "\<\", tree=\"\>", "\[InvisibleSpace]", 
   RowBox[{"{", 
    RowBox[{"16", ",", "8", ",", "1", ",", "0", ",", "0"}], "}"}], 
   "\[InvisibleSpace]", "\<\", probability=\"\>", "\[InvisibleSpace]", 
   RowBox[{
    RowBox[{"56", " ", 
     SuperscriptBox[
      RowBox[{"(", 
       RowBox[{"1", "-", 
        RowBox[{"v", "[", "3", "]"}]}], ")"}], "3"], " ", 
     SuperscriptBox[
      RowBox[{"v", "[", "3", "]"}], "5"]}], "+", 
    RowBox[{"28", " ", 
     SuperscriptBox[
      RowBox[{"(", 
       RowBox[{"1", "-", 
        RowBox[{"v", "[", "3", "]"}]}], ")"}], "2"], " ", 
     SuperscriptBox[
      RowBox[{"v", "[", "3", "]"}], "6"]}]}], 
   "\[InvisibleSpace]", "\<\", change=\"\>", "\[InvisibleSpace]", 
   RowBox[{"{", 
    RowBox[{"0", ",", "0", ",", 
     InterpretationBox[
      SuperscriptBox[
       RowBox[{"O", "[", "u", "]"}], "1"],
      SeriesData[$CellContext`u, 0, {}, 1, 1, 1],
      Editable->False], ",", 
     InterpretationBox[
      RowBox[{
       RowBox[{"(", 
        RowBox[{
         FractionBox[
          RowBox[{"2", " ", 
           RowBox[{"m", "[", "2", "]"}]}], 
          RowBox[{"NN", "[", "2", "]"}]], "-", 
         FractionBox[
          RowBox[{"2", " ", 
           RowBox[{"m", "[", "3", "]"}]}], 
          RowBox[{"NN", "[", "3", "]"}]]}], ")"}], "+", 
       InterpretationBox[
        SuperscriptBox[
         RowBox[{"O", "[", "u", "]"}], "1"],
        SeriesData[$CellContext`u, 0, {}, 0, 1, 1],
        Editable->False]}],
      SeriesData[$CellContext`u, 0, {
       2 $CellContext`m[2]/$CellContext`NN[2] - 
        2 $CellContext`m[3]/$CellContext`NN[3]}, 0, 1, 1],
      Editable->False], ",", 
     InterpretationBox[
      RowBox[{
       RowBox[{"(", 
        RowBox[{
         FractionBox[
          RowBox[{"16", " ", 
           RowBox[{"m", "[", "3", "]"}]}], 
          RowBox[{"NN", "[", "3", "]"}]], "-", 
         FractionBox[
          RowBox[{"16", " ", 
           RowBox[{"m", "[", "4", "]"}]}], 
          RowBox[{"NN", "[", "4", "]"}]]}], ")"}], "+", 
       InterpretationBox[
        SuperscriptBox[
         RowBox[{"O", "[", "u", "]"}], "1"],
        SeriesData[$CellContext`u, 0, {}, 0, 1, 1],
        Editable->False]}],
      SeriesData[$CellContext`u, 0, {
       16 $CellContext`m[3]/$CellContext`NN[3] - 
        16 $CellContext`m[4]/$CellContext`NN[4]}, 0, 1, 1],
      Editable->False]}], "}"}]}],
  SequenceForm[
  28, ", tree=", {16, 8, 1, 0, 0}, ", probability=", 
   56 (1 - $CellContext`v[3])^3 $CellContext`v[3]^5 + 
   28 (1 - $CellContext`v[3])^2 $CellContext`v[3]^6, ", change=", {0, 0, 
    SeriesData[$CellContext`u, 0, {}, 1, 1, 1], 
    SeriesData[$CellContext`u, 0, {
     2 $CellContext`m[2]/$CellContext`NN[2] - 
      2 $CellContext`m[3]/$CellContext`NN[3]}, 0, 1, 1], 
    SeriesData[$CellContext`u, 0, {
     16 $CellContext`m[3]/$CellContext`NN[3] - 
      16 $CellContext`m[4]/$CellContext`NN[4]}, 0, 1, 1]}],
  Editable->False]], "Print",
 CellChangeTimes->{3.715903786565139*^9, 3.716034737836323*^9, 
  3.71603477168725*^9, 3.716034867665667*^9}],

Cell[BoxData[
 InterpretationBox[
  RowBox[{"29", "\[InvisibleSpace]", "\<\", tree=\"\>", "\[InvisibleSpace]", 
   RowBox[{"{", 
    RowBox[{"16", ",", "8", ",", "2", ",", "0", ",", "0"}], "}"}], 
   "\[InvisibleSpace]", "\<\", probability=\"\>", "\[InvisibleSpace]", 
   RowBox[{
    RowBox[{"(", 
     RowBox[{
      RowBox[{"2", " ", 
       RowBox[{"(", 
        RowBox[{"1", "-", 
         RowBox[{"v", "[", "2", "]"}]}], ")"}], " ", 
       RowBox[{"v", "[", "2", "]"}]}], "+", 
      SuperscriptBox[
       RowBox[{"v", "[", "2", "]"}], "2"]}], ")"}], " ", 
    RowBox[{"(", 
     RowBox[{
      RowBox[{"56", " ", 
       SuperscriptBox[
        RowBox[{"(", 
         RowBox[{"1", "-", 
          RowBox[{"v", "[", "3", "]"}]}], ")"}], "5"], " ", 
       SuperscriptBox[
        RowBox[{"v", "[", "3", "]"}], "3"]}], "+", 
      RowBox[{"70", " ", 
       SuperscriptBox[
        RowBox[{"(", 
         RowBox[{"1", "-", 
          RowBox[{"v", "[", "3", "]"}]}], ")"}], "4"], " ", 
       SuperscriptBox[
        RowBox[{"v", "[", "3", "]"}], "4"]}]}], ")"}]}], 
   "\[InvisibleSpace]", "\<\", change=\"\>", "\[InvisibleSpace]", 
   RowBox[{"{", 
    RowBox[{"0", ",", "0", ",", 
     InterpretationBox[
      SuperscriptBox[
       RowBox[{"O", "[", "u", "]"}], "1"],
      SeriesData[$CellContext`u, 0, {}, 1, 1, 1],
      Editable->False], ",", 
     InterpretationBox[
      RowBox[{
       RowBox[{"(", 
        RowBox[{
         FractionBox[
          RowBox[{"4", " ", 
           RowBox[{"m", "[", "2", "]"}]}], 
          RowBox[{"NN", "[", "2", "]"}]], "-", 
         FractionBox[
          RowBox[{"4", " ", 
           RowBox[{"m", "[", "3", "]"}]}], 
          RowBox[{"NN", "[", "3", "]"}]]}], ")"}], "+", 
       InterpretationBox[
        SuperscriptBox[
         RowBox[{"O", "[", "u", "]"}], "1"],
        SeriesData[$CellContext`u, 0, {}, 0, 1, 1],
        Editable->False]}],
      SeriesData[$CellContext`u, 0, {
       4 $CellContext`m[2]/$CellContext`NN[2] - 
        4 $CellContext`m[3]/$CellContext`NN[3]}, 0, 1, 1],
      Editable->False], ",", 
     InterpretationBox[
      RowBox[{
       RowBox[{"(", 
        RowBox[{
         FractionBox[
          RowBox[{"16", " ", 
           RowBox[{"m", "[", "3", "]"}]}], 
          RowBox[{"NN", "[", "3", "]"}]], "-", 
         FractionBox[
          RowBox[{"16", " ", 
           RowBox[{"m", "[", "4", "]"}]}], 
          RowBox[{"NN", "[", "4", "]"}]]}], ")"}], "+", 
       InterpretationBox[
        SuperscriptBox[
         RowBox[{"O", "[", "u", "]"}], "1"],
        SeriesData[$CellContext`u, 0, {}, 0, 1, 1],
        Editable->False]}],
      SeriesData[$CellContext`u, 0, {
       16 $CellContext`m[3]/$CellContext`NN[3] - 
        16 $CellContext`m[4]/$CellContext`NN[4]}, 0, 1, 1],
      Editable->False]}], "}"}]}],
  SequenceForm[
  29, ", tree=", {16, 8, 2, 0, 0}, 
   ", probability=", (
    2 (1 - $CellContext`v[2]) $CellContext`v[2] + $CellContext`v[2]^2) (
    56 (1 - $CellContext`v[3])^5 $CellContext`v[3]^3 + 
    70 (1 - $CellContext`v[3])^4 $CellContext`v[3]^4), ", change=", {0, 0, 
    SeriesData[$CellContext`u, 0, {}, 1, 1, 1], 
    SeriesData[$CellContext`u, 0, {
     4 $CellContext`m[2]/$CellContext`NN[2] - 
      4 $CellContext`m[3]/$CellContext`NN[3]}, 0, 1, 1], 
    SeriesData[$CellContext`u, 0, {
     16 $CellContext`m[3]/$CellContext`NN[3] - 
      16 $CellContext`m[4]/$CellContext`NN[4]}, 0, 1, 1]}],
  Editable->False]], "Print",
 CellChangeTimes->{3.715903786565139*^9, 3.716034737836323*^9, 
  3.71603477168725*^9, 3.716034867676248*^9}],

Cell[BoxData[
 InterpretationBox[
  RowBox[{"30", "\[InvisibleSpace]", "\<\", tree=\"\>", "\[InvisibleSpace]", 
   RowBox[{"{", 
    RowBox[{"16", ",", "8", ",", "2", ",", "1", ",", "0"}], "}"}], 
   "\[InvisibleSpace]", "\<\", probability=\"\>", "\[InvisibleSpace]", 
   RowBox[{
    SuperscriptBox[
     RowBox[{"(", 
      RowBox[{"1", "-", 
       RowBox[{"v", "[", "2", "]"}]}], ")"}], "2"], " ", 
    RowBox[{"(", 
     RowBox[{
      RowBox[{"56", " ", 
       SuperscriptBox[
        RowBox[{"(", 
         RowBox[{"1", "-", 
          RowBox[{"v", "[", "3", "]"}]}], ")"}], "5"], " ", 
       SuperscriptBox[
        RowBox[{"v", "[", "3", "]"}], "3"]}], "+", 
      RowBox[{"70", " ", 
       SuperscriptBox[
        RowBox[{"(", 
         RowBox[{"1", "-", 
          RowBox[{"v", "[", "3", "]"}]}], ")"}], "4"], " ", 
       SuperscriptBox[
        RowBox[{"v", "[", "3", "]"}], "4"]}]}], ")"}]}], 
   "\[InvisibleSpace]", "\<\", change=\"\>", "\[InvisibleSpace]", 
   RowBox[{"{", 
    RowBox[{"0", ",", 
     InterpretationBox[
      SuperscriptBox[
       RowBox[{"O", "[", "u", "]"}], "1"],
      SeriesData[$CellContext`u, 0, {}, 1, 1, 1],
      Editable->False], ",", 
     InterpretationBox[
      RowBox[{
       RowBox[{"(", 
        RowBox[{
         FractionBox[
          RowBox[{"2", " ", 
           RowBox[{"m", "[", "1", "]"}]}], 
          RowBox[{"NN", "[", "1", "]"}]], "-", 
         FractionBox[
          RowBox[{"2", " ", 
           RowBox[{"m", "[", "2", "]"}]}], 
          RowBox[{"NN", "[", "2", "]"}]]}], ")"}], "+", 
       InterpretationBox[
        SuperscriptBox[
         RowBox[{"O", "[", "u", "]"}], "1"],
        SeriesData[$CellContext`u, 0, {}, 0, 1, 1],
        Editable->False]}],
      SeriesData[$CellContext`u, 0, {
       2 $CellContext`m[1]/$CellContext`NN[1] - 
        2 $CellContext`m[2]/$CellContext`NN[2]}, 0, 1, 1],
      Editable->False], ",", 
     InterpretationBox[
      RowBox[{
       RowBox[{"(", 
        RowBox[{
         FractionBox[
          RowBox[{"4", " ", 
           RowBox[{"m", "[", "2", "]"}]}], 
          RowBox[{"NN", "[", "2", "]"}]], "-", 
         FractionBox[
          RowBox[{"4", " ", 
           RowBox[{"m", "[", "3", "]"}]}], 
          RowBox[{"NN", "[", "3", "]"}]]}], ")"}], "+", 
       InterpretationBox[
        SuperscriptBox[
         RowBox[{"O", "[", "u", "]"}], "1"],
        SeriesData[$CellContext`u, 0, {}, 0, 1, 1],
        Editable->False]}],
      SeriesData[$CellContext`u, 0, {
       4 $CellContext`m[2]/$CellContext`NN[2] - 
        4 $CellContext`m[3]/$CellContext`NN[3]}, 0, 1, 1],
      Editable->False], ",", 
     InterpretationBox[
      RowBox[{
       RowBox[{"(", 
        RowBox[{
         FractionBox[
          RowBox[{"16", " ", 
           RowBox[{"m", "[", "3", "]"}]}], 
          RowBox[{"NN", "[", "3", "]"}]], "-", 
         FractionBox[
          RowBox[{"16", " ", 
           RowBox[{"m", "[", "4", "]"}]}], 
          RowBox[{"NN", "[", "4", "]"}]]}], ")"}], "+", 
       InterpretationBox[
        SuperscriptBox[
         RowBox[{"O", "[", "u", "]"}], "1"],
        SeriesData[$CellContext`u, 0, {}, 0, 1, 1],
        Editable->False]}],
      SeriesData[$CellContext`u, 0, {
       16 $CellContext`m[3]/$CellContext`NN[3] - 
        16 $CellContext`m[4]/$CellContext`NN[4]}, 0, 1, 1],
      Editable->False]}], "}"}]}],
  SequenceForm[
  30, ", tree=", {16, 8, 2, 1, 0}, 
   ", probability=", (1 - $CellContext`v[2])^2 (
    56 (1 - $CellContext`v[3])^5 $CellContext`v[3]^3 + 
    70 (1 - $CellContext`v[3])^4 $CellContext`v[3]^4), ", change=", {0, 
    SeriesData[$CellContext`u, 0, {}, 1, 1, 1], 
    SeriesData[$CellContext`u, 0, {
     2 $CellContext`m[1]/$CellContext`NN[1] - 
      2 $CellContext`m[2]/$CellContext`NN[2]}, 0, 1, 1], 
    SeriesData[$CellContext`u, 0, {
     4 $CellContext`m[2]/$CellContext`NN[2] - 
      4 $CellContext`m[3]/$CellContext`NN[3]}, 0, 1, 1], 
    SeriesData[$CellContext`u, 0, {
     16 $CellContext`m[3]/$CellContext`NN[3] - 
      16 $CellContext`m[4]/$CellContext`NN[4]}, 0, 1, 1]}],
  Editable->False]], "Print",
 CellChangeTimes->{3.715903786565139*^9, 3.716034737836323*^9, 
  3.71603477168725*^9, 3.716034867686432*^9}],

Cell[BoxData[
 InterpretationBox[
  RowBox[{"31", "\[InvisibleSpace]", "\<\", tree=\"\>", "\[InvisibleSpace]", 
   RowBox[{"{", 
    RowBox[{"16", ",", "8", ",", "3", ",", "0", ",", "0"}], "}"}], 
   "\[InvisibleSpace]", "\<\", probability=\"\>", "\[InvisibleSpace]", 
   RowBox[{
    RowBox[{"(", 
     RowBox[{
      RowBox[{"3", " ", 
       RowBox[{"(", 
        RowBox[{"1", "-", 
         RowBox[{"v", "[", "2", "]"}]}], ")"}], " ", 
       SuperscriptBox[
        RowBox[{"v", "[", "2", "]"}], "2"]}], "+", 
      SuperscriptBox[
       RowBox[{"v", "[", "2", "]"}], "3"]}], ")"}], " ", 
    RowBox[{"(", 
     RowBox[{
      RowBox[{"8", " ", 
       SuperscriptBox[
        RowBox[{"(", 
         RowBox[{"1", "-", 
          RowBox[{"v", "[", "3", "]"}]}], ")"}], "7"], " ", 
       RowBox[{"v", "[", "3", "]"}]}], "+", 
      RowBox[{"28", " ", 
       SuperscriptBox[
        RowBox[{"(", 
         RowBox[{"1", "-", 
          RowBox[{"v", "[", "3", "]"}]}], ")"}], "6"], " ", 
       SuperscriptBox[
        RowBox[{"v", "[", "3", "]"}], "2"]}]}], ")"}]}], 
   "\[InvisibleSpace]", "\<\", change=\"\>", "\[InvisibleSpace]", 
   RowBox[{"{", 
    RowBox[{"0", ",", "0", ",", 
     InterpretationBox[
      SuperscriptBox[
       RowBox[{"O", "[", "u", "]"}], "1"],
      SeriesData[$CellContext`u, 0, {}, 1, 1, 1],
      Editable->False], ",", 
     InterpretationBox[
      RowBox[{
       RowBox[{"(", 
        RowBox[{
         FractionBox[
          RowBox[{"6", " ", 
           RowBox[{"m", "[", "2", "]"}]}], 
          RowBox[{"NN", "[", "2", "]"}]], "-", 
         FractionBox[
          RowBox[{"6", " ", 
           RowBox[{"m", "[", "3", "]"}]}], 
          RowBox[{"NN", "[", "3", "]"}]]}], ")"}], "+", 
       InterpretationBox[
        SuperscriptBox[
         RowBox[{"O", "[", "u", "]"}], "1"],
        SeriesData[$CellContext`u, 0, {}, 0, 1, 1],
        Editable->False]}],
      SeriesData[$CellContext`u, 0, {
       6 $CellContext`m[2]/$CellContext`NN[2] - 
        6 $CellContext`m[3]/$CellContext`NN[3]}, 0, 1, 1],
      Editable->False], ",", 
     InterpretationBox[
      RowBox[{
       RowBox[{"(", 
        RowBox[{
         FractionBox[
          RowBox[{"16", " ", 
           RowBox[{"m", "[", "3", "]"}]}], 
          RowBox[{"NN", "[", "3", "]"}]], "-", 
         FractionBox[
          RowBox[{"16", " ", 
           RowBox[{"m", "[", "4", "]"}]}], 
          RowBox[{"NN", "[", "4", "]"}]]}], ")"}], "+", 
       InterpretationBox[
        SuperscriptBox[
         RowBox[{"O", "[", "u", "]"}], "1"],
        SeriesData[$CellContext`u, 0, {}, 0, 1, 1],
        Editable->False]}],
      SeriesData[$CellContext`u, 0, {
       16 $CellContext`m[3]/$CellContext`NN[3] - 
        16 $CellContext`m[4]/$CellContext`NN[4]}, 0, 1, 1],
      Editable->False]}], "}"}]}],
  SequenceForm[
  31, ", tree=", {16, 8, 3, 0, 0}, 
   ", probability=", (
    3 (1 - $CellContext`v[2]) $CellContext`v[2]^2 + $CellContext`v[2]^3) (
    8 (1 - $CellContext`v[3])^7 $CellContext`v[3] + 
    28 (1 - $CellContext`v[3])^6 $CellContext`v[3]^2), ", change=", {0, 0, 
    SeriesData[$CellContext`u, 0, {}, 1, 1, 1], 
    SeriesData[$CellContext`u, 0, {
     6 $CellContext`m[2]/$CellContext`NN[2] - 
      6 $CellContext`m[3]/$CellContext`NN[3]}, 0, 1, 1], 
    SeriesData[$CellContext`u, 0, {
     16 $CellContext`m[3]/$CellContext`NN[3] - 
      16 $CellContext`m[4]/$CellContext`NN[4]}, 0, 1, 1]}],
  Editable->False]], "Print",
 CellChangeTimes->{3.715903786565139*^9, 3.716034737836323*^9, 
  3.71603477168725*^9, 3.716034867745431*^9}],

Cell[BoxData[
 InterpretationBox[
  RowBox[{"32", "\[InvisibleSpace]", "\<\", tree=\"\>", "\[InvisibleSpace]", 
   RowBox[{"{", 
    RowBox[{"16", ",", "8", ",", "3", ",", "1", ",", "0"}], "}"}], 
   "\[InvisibleSpace]", "\<\", probability=\"\>", "\[InvisibleSpace]", 
   RowBox[{
    RowBox[{"(", 
     RowBox[{
      SuperscriptBox[
       RowBox[{"(", 
        RowBox[{"1", "-", 
         RowBox[{"v", "[", "2", "]"}]}], ")"}], "3"], "+", 
      RowBox[{"3", " ", 
       SuperscriptBox[
        RowBox[{"(", 
         RowBox[{"1", "-", 
          RowBox[{"v", "[", "2", "]"}]}], ")"}], "2"], " ", 
       RowBox[{"v", "[", "2", "]"}]}]}], ")"}], " ", 
    RowBox[{"(", 
     RowBox[{
      RowBox[{"8", " ", 
       SuperscriptBox[
        RowBox[{"(", 
         RowBox[{"1", "-", 
          RowBox[{"v", "[", "3", "]"}]}], ")"}], "7"], " ", 
       RowBox[{"v", "[", "3", "]"}]}], "+", 
      RowBox[{"28", " ", 
       SuperscriptBox[
        RowBox[{"(", 
         RowBox[{"1", "-", 
          RowBox[{"v", "[", "3", "]"}]}], ")"}], "6"], " ", 
       SuperscriptBox[
        RowBox[{"v", "[", "3", "]"}], "2"]}]}], ")"}]}], 
   "\[InvisibleSpace]", "\<\", change=\"\>", "\[InvisibleSpace]", 
   RowBox[{"{", 
    RowBox[{"0", ",", 
     InterpretationBox[
      SuperscriptBox[
       RowBox[{"O", "[", "u", "]"}], "1"],
      SeriesData[$CellContext`u, 0, {}, 1, 1, 1],
      Editable->False], ",", 
     InterpretationBox[
      RowBox[{
       RowBox[{"(", 
        RowBox[{
         FractionBox[
          RowBox[{"2", " ", 
           RowBox[{"m", "[", "1", "]"}]}], 
          RowBox[{"NN", "[", "1", "]"}]], "-", 
         FractionBox[
          RowBox[{"2", " ", 
           RowBox[{"m", "[", "2", "]"}]}], 
          RowBox[{"NN", "[", "2", "]"}]]}], ")"}], "+", 
       InterpretationBox[
        SuperscriptBox[
         RowBox[{"O", "[", "u", "]"}], "1"],
        SeriesData[$CellContext`u, 0, {}, 0, 1, 1],
        Editable->False]}],
      SeriesData[$CellContext`u, 0, {
       2 $CellContext`m[1]/$CellContext`NN[1] - 
        2 $CellContext`m[2]/$CellContext`NN[2]}, 0, 1, 1],
      Editable->False], ",", 
     InterpretationBox[
      RowBox[{
       RowBox[{"(", 
        RowBox[{
         FractionBox[
          RowBox[{"6", " ", 
           RowBox[{"m", "[", "2", "]"}]}], 
          RowBox[{"NN", "[", "2", "]"}]], "-", 
         FractionBox[
          RowBox[{"6", " ", 
           RowBox[{"m", "[", "3", "]"}]}], 
          RowBox[{"NN", "[", "3", "]"}]]}], ")"}], "+", 
       InterpretationBox[
        SuperscriptBox[
         RowBox[{"O", "[", "u", "]"}], "1"],
        SeriesData[$CellContext`u, 0, {}, 0, 1, 1],
        Editable->False]}],
      SeriesData[$CellContext`u, 0, {
       6 $CellContext`m[2]/$CellContext`NN[2] - 
        6 $CellContext`m[3]/$CellContext`NN[3]}, 0, 1, 1],
      Editable->False], ",", 
     InterpretationBox[
      RowBox[{
       RowBox[{"(", 
        RowBox[{
         FractionBox[
          RowBox[{"16", " ", 
           RowBox[{"m", "[", "3", "]"}]}], 
          RowBox[{"NN", "[", "3", "]"}]], "-", 
         FractionBox[
          RowBox[{"16", " ", 
           RowBox[{"m", "[", "4", "]"}]}], 
          RowBox[{"NN", "[", "4", "]"}]]}], ")"}], "+", 
       InterpretationBox[
        SuperscriptBox[
         RowBox[{"O", "[", "u", "]"}], "1"],
        SeriesData[$CellContext`u, 0, {}, 0, 1, 1],
        Editable->False]}],
      SeriesData[$CellContext`u, 0, {
       16 $CellContext`m[3]/$CellContext`NN[3] - 
        16 $CellContext`m[4]/$CellContext`NN[4]}, 0, 1, 1],
      Editable->False]}], "}"}]}],
  SequenceForm[
  32, ", tree=", {16, 8, 3, 1, 0}, 
   ", probability=", ((1 - $CellContext`v[2])^3 + 
    3 (1 - $CellContext`v[2])^2 $CellContext`v[2]) (
    8 (1 - $CellContext`v[3])^7 $CellContext`v[3] + 
    28 (1 - $CellContext`v[3])^6 $CellContext`v[3]^2), ", change=", {0, 
    SeriesData[$CellContext`u, 0, {}, 1, 1, 1], 
    SeriesData[$CellContext`u, 0, {
     2 $CellContext`m[1]/$CellContext`NN[1] - 
      2 $CellContext`m[2]/$CellContext`NN[2]}, 0, 1, 1], 
    SeriesData[$CellContext`u, 0, {
     6 $CellContext`m[2]/$CellContext`NN[2] - 
      6 $CellContext`m[3]/$CellContext`NN[3]}, 0, 1, 1], 
    SeriesData[$CellContext`u, 0, {
     16 $CellContext`m[3]/$CellContext`NN[3] - 
      16 $CellContext`m[4]/$CellContext`NN[4]}, 0, 1, 1]}],
  Editable->False]], "Print",
 CellChangeTimes->{3.715903786565139*^9, 3.716034737836323*^9, 
  3.71603477168725*^9, 3.716034867756098*^9}],

Cell[BoxData[
 InterpretationBox[
  RowBox[{"33", "\[InvisibleSpace]", "\<\", tree=\"\>", "\[InvisibleSpace]", 
   RowBox[{"{", 
    RowBox[{"16", ",", "8", ",", "4", ",", "0", ",", "0"}], "}"}], 
   "\[InvisibleSpace]", "\<\", probability=\"\>", "\[InvisibleSpace]", 
   RowBox[{
    RowBox[{"(", 
     RowBox[{
      RowBox[{"4", " ", 
       RowBox[{"(", 
        RowBox[{"1", "-", 
         RowBox[{"v", "[", "2", "]"}]}], ")"}], " ", 
       SuperscriptBox[
        RowBox[{"v", "[", "2", "]"}], "3"]}], "+", 
      SuperscriptBox[
       RowBox[{"v", "[", "2", "]"}], "4"]}], ")"}], " ", 
    SuperscriptBox[
     RowBox[{"(", 
      RowBox[{"1", "-", 
       RowBox[{"v", "[", "3", "]"}]}], ")"}], "8"]}], 
   "\[InvisibleSpace]", "\<\", change=\"\>", "\[InvisibleSpace]", 
   RowBox[{"{", 
    RowBox[{"0", ",", "0", ",", 
     InterpretationBox[
      SuperscriptBox[
       RowBox[{"O", "[", "u", "]"}], "1"],
      SeriesData[$CellContext`u, 0, {}, 1, 1, 1],
      Editable->False], ",", 
     InterpretationBox[
      RowBox[{
       RowBox[{"(", 
        RowBox[{
         FractionBox[
          RowBox[{"8", " ", 
           RowBox[{"m", "[", "2", "]"}]}], 
          RowBox[{"NN", "[", "2", "]"}]], "-", 
         FractionBox[
          RowBox[{"8", " ", 
           RowBox[{"m", "[", "3", "]"}]}], 
          RowBox[{"NN", "[", "3", "]"}]]}], ")"}], "+", 
       InterpretationBox[
        SuperscriptBox[
         RowBox[{"O", "[", "u", "]"}], "1"],
        SeriesData[$CellContext`u, 0, {}, 0, 1, 1],
        Editable->False]}],
      SeriesData[$CellContext`u, 0, {
       8 $CellContext`m[2]/$CellContext`NN[2] - 
        8 $CellContext`m[3]/$CellContext`NN[3]}, 0, 1, 1],
      Editable->False], ",", 
     InterpretationBox[
      RowBox[{
       RowBox[{"(", 
        RowBox[{
         FractionBox[
          RowBox[{"16", " ", 
           RowBox[{"m", "[", "3", "]"}]}], 
          RowBox[{"NN", "[", "3", "]"}]], "-", 
         FractionBox[
          RowBox[{"16", " ", 
           RowBox[{"m", "[", "4", "]"}]}], 
          RowBox[{"NN", "[", "4", "]"}]]}], ")"}], "+", 
       InterpretationBox[
        SuperscriptBox[
         RowBox[{"O", "[", "u", "]"}], "1"],
        SeriesData[$CellContext`u, 0, {}, 0, 1, 1],
        Editable->False]}],
      SeriesData[$CellContext`u, 0, {
       16 $CellContext`m[3]/$CellContext`NN[3] - 
        16 $CellContext`m[4]/$CellContext`NN[4]}, 0, 1, 1],
      Editable->False]}], "}"}]}],
  SequenceForm[
  33, ", tree=", {16, 8, 4, 0, 0}, 
   ", probability=", (
    4 (1 - $CellContext`v[2]) $CellContext`v[2]^3 + $CellContext`v[2]^4) (
     1 - $CellContext`v[3])^8, ", change=", {0, 0, 
    SeriesData[$CellContext`u, 0, {}, 1, 1, 1], 
    SeriesData[$CellContext`u, 0, {
     8 $CellContext`m[2]/$CellContext`NN[2] - 
      8 $CellContext`m[3]/$CellContext`NN[3]}, 0, 1, 1], 
    SeriesData[$CellContext`u, 0, {
     16 $CellContext`m[3]/$CellContext`NN[3] - 
      16 $CellContext`m[4]/$CellContext`NN[4]}, 0, 1, 1]}],
  Editable->False]], "Print",
 CellChangeTimes->{3.715903786565139*^9, 3.716034737836323*^9, 
  3.71603477168725*^9, 3.716034867763916*^9}],

Cell[BoxData[
 InterpretationBox[
  RowBox[{"34", "\[InvisibleSpace]", "\<\", tree=\"\>", "\[InvisibleSpace]", 
   RowBox[{"{", 
    RowBox[{"16", ",", "8", ",", "4", ",", "1", ",", "0"}], "}"}], 
   "\[InvisibleSpace]", "\<\", probability=\"\>", "\[InvisibleSpace]", 
   RowBox[{
    RowBox[{"(", 
     RowBox[{
      RowBox[{"4", " ", 
       SuperscriptBox[
        RowBox[{"(", 
         RowBox[{"1", "-", 
          RowBox[{"v", "[", "2", "]"}]}], ")"}], "3"], " ", 
       RowBox[{"v", "[", "2", "]"}]}], "+", 
      RowBox[{"6", " ", 
       SuperscriptBox[
        RowBox[{"(", 
         RowBox[{"1", "-", 
          RowBox[{"v", "[", "2", "]"}]}], ")"}], "2"], " ", 
       SuperscriptBox[
        RowBox[{"v", "[", "2", "]"}], "2"]}]}], ")"}], " ", 
    SuperscriptBox[
     RowBox[{"(", 
      RowBox[{"1", "-", 
       RowBox[{"v", "[", "3", "]"}]}], ")"}], "8"]}], 
   "\[InvisibleSpace]", "\<\", change=\"\>", "\[InvisibleSpace]", 
   RowBox[{"{", 
    RowBox[{"0", ",", 
     InterpretationBox[
      SuperscriptBox[
       RowBox[{"O", "[", "u", "]"}], "1"],
      SeriesData[$CellContext`u, 0, {}, 1, 1, 1],
      Editable->False], ",", 
     InterpretationBox[
      RowBox[{
       RowBox[{"(", 
        RowBox[{
         FractionBox[
          RowBox[{"2", " ", 
           RowBox[{"m", "[", "1", "]"}]}], 
          RowBox[{"NN", "[", "1", "]"}]], "-", 
         FractionBox[
          RowBox[{"2", " ", 
           RowBox[{"m", "[", "2", "]"}]}], 
          RowBox[{"NN", "[", "2", "]"}]]}], ")"}], "+", 
       InterpretationBox[
        SuperscriptBox[
         RowBox[{"O", "[", "u", "]"}], "1"],
        SeriesData[$CellContext`u, 0, {}, 0, 1, 1],
        Editable->False]}],
      SeriesData[$CellContext`u, 0, {
       2 $CellContext`m[1]/$CellContext`NN[1] - 
        2 $CellContext`m[2]/$CellContext`NN[2]}, 0, 1, 1],
      Editable->False], ",", 
     InterpretationBox[
      RowBox[{
       RowBox[{"(", 
        RowBox[{
         FractionBox[
          RowBox[{"8", " ", 
           RowBox[{"m", "[", "2", "]"}]}], 
          RowBox[{"NN", "[", "2", "]"}]], "-", 
         FractionBox[
          RowBox[{"8", " ", 
           RowBox[{"m", "[", "3", "]"}]}], 
          RowBox[{"NN", "[", "3", "]"}]]}], ")"}], "+", 
       InterpretationBox[
        SuperscriptBox[
         RowBox[{"O", "[", "u", "]"}], "1"],
        SeriesData[$CellContext`u, 0, {}, 0, 1, 1],
        Editable->False]}],
      SeriesData[$CellContext`u, 0, {
       8 $CellContext`m[2]/$CellContext`NN[2] - 
        8 $CellContext`m[3]/$CellContext`NN[3]}, 0, 1, 1],
      Editable->False], ",", 
     InterpretationBox[
      RowBox[{
       RowBox[{"(", 
        RowBox[{
         FractionBox[
          RowBox[{"16", " ", 
           RowBox[{"m", "[", "3", "]"}]}], 
          RowBox[{"NN", "[", "3", "]"}]], "-", 
         FractionBox[
          RowBox[{"16", " ", 
           RowBox[{"m", "[", "4", "]"}]}], 
          RowBox[{"NN", "[", "4", "]"}]]}], ")"}], "+", 
       InterpretationBox[
        SuperscriptBox[
         RowBox[{"O", "[", "u", "]"}], "1"],
        SeriesData[$CellContext`u, 0, {}, 0, 1, 1],
        Editable->False]}],
      SeriesData[$CellContext`u, 0, {
       16 $CellContext`m[3]/$CellContext`NN[3] - 
        16 $CellContext`m[4]/$CellContext`NN[4]}, 0, 1, 1],
      Editable->False]}], "}"}]}],
  SequenceForm[
  34, ", tree=", {16, 8, 4, 1, 0}, 
   ", probability=", (4 (1 - $CellContext`v[2])^3 $CellContext`v[2] + 
    6 (1 - $CellContext`v[2])^2 $CellContext`v[2]^2) (1 - $CellContext`v[
     3])^8, ", change=", {0, 
    SeriesData[$CellContext`u, 0, {}, 1, 1, 1], 
    SeriesData[$CellContext`u, 0, {
     2 $CellContext`m[1]/$CellContext`NN[1] - 
      2 $CellContext`m[2]/$CellContext`NN[2]}, 0, 1, 1], 
    SeriesData[$CellContext`u, 0, {
     8 $CellContext`m[2]/$CellContext`NN[2] - 
      8 $CellContext`m[3]/$CellContext`NN[3]}, 0, 1, 1], 
    SeriesData[$CellContext`u, 0, {
     16 $CellContext`m[3]/$CellContext`NN[3] - 
      16 $CellContext`m[4]/$CellContext`NN[4]}, 0, 1, 1]}],
  Editable->False]], "Print",
 CellChangeTimes->{3.715903786565139*^9, 3.716034737836323*^9, 
  3.71603477168725*^9, 3.71603486777265*^9}],

Cell[BoxData[
 InterpretationBox[
  RowBox[{"35", "\[InvisibleSpace]", "\<\", tree=\"\>", "\[InvisibleSpace]", 
   RowBox[{"{", 
    RowBox[{"16", ",", "8", ",", "4", ",", "2", ",", "0"}], "}"}], 
   "\[InvisibleSpace]", "\<\", probability=\"\>", "\[InvisibleSpace]", 
   RowBox[{
    RowBox[{"(", 
     RowBox[{
      RowBox[{"2", " ", 
       RowBox[{"(", 
        RowBox[{"1", "-", 
         RowBox[{"v", "[", "1", "]"}]}], ")"}], " ", 
       RowBox[{"v", "[", "1", "]"}]}], "+", 
      SuperscriptBox[
       RowBox[{"v", "[", "1", "]"}], "2"]}], ")"}], " ", 
    SuperscriptBox[
     RowBox[{"(", 
      RowBox[{"1", "-", 
       RowBox[{"v", "[", "2", "]"}]}], ")"}], "4"], " ", 
    SuperscriptBox[
     RowBox[{"(", 
      RowBox[{"1", "-", 
       RowBox[{"v", "[", "3", "]"}]}], ")"}], "8"]}], 
   "\[InvisibleSpace]", "\<\", change=\"\>", "\[InvisibleSpace]", 
   RowBox[{"{", 
    RowBox[{"0", ",", 
     InterpretationBox[
      SuperscriptBox[
       RowBox[{"O", "[", "u", "]"}], "1"],
      SeriesData[$CellContext`u, 0, {}, 1, 1, 1],
      Editable->False], ",", 
     InterpretationBox[
      RowBox[{
       RowBox[{"(", 
        RowBox[{
         FractionBox[
          RowBox[{"4", " ", 
           RowBox[{"m", "[", "1", "]"}]}], 
          RowBox[{"NN", "[", "1", "]"}]], "-", 
         FractionBox[
          RowBox[{"4", " ", 
           RowBox[{"m", "[", "2", "]"}]}], 
          RowBox[{"NN", "[", "2", "]"}]]}], ")"}], "+", 
       InterpretationBox[
        SuperscriptBox[
         RowBox[{"O", "[", "u", "]"}], "1"],
        SeriesData[$CellContext`u, 0, {}, 0, 1, 1],
        Editable->False]}],
      SeriesData[$CellContext`u, 0, {
       4 $CellContext`m[1]/$CellContext`NN[1] - 
        4 $CellContext`m[2]/$CellContext`NN[2]}, 0, 1, 1],
      Editable->False], ",", 
     InterpretationBox[
      RowBox[{
       RowBox[{"(", 
        RowBox[{
         FractionBox[
          RowBox[{"8", " ", 
           RowBox[{"m", "[", "2", "]"}]}], 
          RowBox[{"NN", "[", "2", "]"}]], "-", 
         FractionBox[
          RowBox[{"8", " ", 
           RowBox[{"m", "[", "3", "]"}]}], 
          RowBox[{"NN", "[", "3", "]"}]]}], ")"}], "+", 
       InterpretationBox[
        SuperscriptBox[
         RowBox[{"O", "[", "u", "]"}], "1"],
        SeriesData[$CellContext`u, 0, {}, 0, 1, 1],
        Editable->False]}],
      SeriesData[$CellContext`u, 0, {
       8 $CellContext`m[2]/$CellContext`NN[2] - 
        8 $CellContext`m[3]/$CellContext`NN[3]}, 0, 1, 1],
      Editable->False], ",", 
     InterpretationBox[
      RowBox[{
       RowBox[{"(", 
        RowBox[{
         FractionBox[
          RowBox[{"16", " ", 
           RowBox[{"m", "[", "3", "]"}]}], 
          RowBox[{"NN", "[", "3", "]"}]], "-", 
         FractionBox[
          RowBox[{"16", " ", 
           RowBox[{"m", "[", "4", "]"}]}], 
          RowBox[{"NN", "[", "4", "]"}]]}], ")"}], "+", 
       InterpretationBox[
        SuperscriptBox[
         RowBox[{"O", "[", "u", "]"}], "1"],
        SeriesData[$CellContext`u, 0, {}, 0, 1, 1],
        Editable->False]}],
      SeriesData[$CellContext`u, 0, {
       16 $CellContext`m[3]/$CellContext`NN[3] - 
        16 $CellContext`m[4]/$CellContext`NN[4]}, 0, 1, 1],
      Editable->False]}], "}"}]}],
  SequenceForm[
  35, ", tree=", {16, 8, 4, 2, 0}, 
   ", probability=", (
    2 (1 - $CellContext`v[1]) $CellContext`v[1] + $CellContext`v[1]^2) (
     1 - $CellContext`v[2])^4 (1 - $CellContext`v[3])^8, ", change=", {0, 
    SeriesData[$CellContext`u, 0, {}, 1, 1, 1], 
    SeriesData[$CellContext`u, 0, {
     4 $CellContext`m[1]/$CellContext`NN[1] - 
      4 $CellContext`m[2]/$CellContext`NN[2]}, 0, 1, 1], 
    SeriesData[$CellContext`u, 0, {
     8 $CellContext`m[2]/$CellContext`NN[2] - 
      8 $CellContext`m[3]/$CellContext`NN[3]}, 0, 1, 1], 
    SeriesData[$CellContext`u, 0, {
     16 $CellContext`m[3]/$CellContext`NN[3] - 
      16 $CellContext`m[4]/$CellContext`NN[4]}, 0, 1, 1]}],
  Editable->False]], "Print",
 CellChangeTimes->{3.715903786565139*^9, 3.716034737836323*^9, 
  3.71603477168725*^9, 3.716034867781646*^9}],

Cell[BoxData[
 InterpretationBox[
  RowBox[{"36", "\[InvisibleSpace]", "\<\", tree=\"\>", "\[InvisibleSpace]", 
   RowBox[{"{", 
    RowBox[{"16", ",", "8", ",", "4", ",", "2", ",", "1"}], "}"}], 
   "\[InvisibleSpace]", "\<\", probability=\"\>", "\[InvisibleSpace]", 
   RowBox[{
    SuperscriptBox[
     RowBox[{"(", 
      RowBox[{"1", "-", 
       RowBox[{"v", "[", "1", "]"}]}], ")"}], "2"], " ", 
    SuperscriptBox[
     RowBox[{"(", 
      RowBox[{"1", "-", 
       RowBox[{"v", "[", "2", "]"}]}], ")"}], "4"], " ", 
    SuperscriptBox[
     RowBox[{"(", 
      RowBox[{"1", "-", 
       RowBox[{"v", "[", "3", "]"}]}], ")"}], "8"]}], 
   "\[InvisibleSpace]", "\<\", change=\"\>", "\[InvisibleSpace]", 
   RowBox[{"{", 
    RowBox[{
     InterpretationBox[
      SuperscriptBox[
       RowBox[{"O", "[", "u", "]"}], "1"],
      SeriesData[$CellContext`u, 0, {}, 1, 1, 1],
      Editable->False], ",", 
     InterpretationBox[
      RowBox[{
       RowBox[{"(", 
        RowBox[{
         FractionBox[
          RowBox[{"2", " ", 
           RowBox[{"m", "[", "0", "]"}]}], 
          RowBox[{"NN", "[", "0", "]"}]], "-", 
         FractionBox[
          RowBox[{"2", " ", 
           RowBox[{"m", "[", "1", "]"}]}], 
          RowBox[{"NN", "[", "1", "]"}]]}], ")"}], "+", 
       InterpretationBox[
        SuperscriptBox[
         RowBox[{"O", "[", "u", "]"}], "1"],
        SeriesData[$CellContext`u, 0, {}, 0, 1, 1],
        Editable->False]}],
      SeriesData[$CellContext`u, 0, {
       2 $CellContext`m[0]/$CellContext`NN[0] - 
        2 $CellContext`m[1]/$CellContext`NN[1]}, 0, 1, 1],
      Editable->False], ",", 
     InterpretationBox[
      RowBox[{
       RowBox[{"(", 
        RowBox[{
         FractionBox[
          RowBox[{"4", " ", 
           RowBox[{"m", "[", "1", "]"}]}], 
          RowBox[{"NN", "[", "1", "]"}]], "-", 
         FractionBox[
          RowBox[{"4", " ", 
           RowBox[{"m", "[", "2", "]"}]}], 
          RowBox[{"NN", "[", "2", "]"}]]}], ")"}], "+", 
       InterpretationBox[
        SuperscriptBox[
         RowBox[{"O", "[", "u", "]"}], "1"],
        SeriesData[$CellContext`u, 0, {}, 0, 1, 1],
        Editable->False]}],
      SeriesData[$CellContext`u, 0, {
       4 $CellContext`m[1]/$CellContext`NN[1] - 
        4 $CellContext`m[2]/$CellContext`NN[2]}, 0, 1, 1],
      Editable->False], ",", 
     InterpretationBox[
      RowBox[{
       RowBox[{"(", 
        RowBox[{
         FractionBox[
          RowBox[{"8", " ", 
           RowBox[{"m", "[", "2", "]"}]}], 
          RowBox[{"NN", "[", "2", "]"}]], "-", 
         FractionBox[
          RowBox[{"8", " ", 
           RowBox[{"m", "[", "3", "]"}]}], 
          RowBox[{"NN", "[", "3", "]"}]]}], ")"}], "+", 
       InterpretationBox[
        SuperscriptBox[
         RowBox[{"O", "[", "u", "]"}], "1"],
        SeriesData[$CellContext`u, 0, {}, 0, 1, 1],
        Editable->False]}],
      SeriesData[$CellContext`u, 0, {
       8 $CellContext`m[2]/$CellContext`NN[2] - 
        8 $CellContext`m[3]/$CellContext`NN[3]}, 0, 1, 1],
      Editable->False], ",", 
     InterpretationBox[
      RowBox[{
       RowBox[{"(", 
        RowBox[{
         FractionBox[
          RowBox[{"16", " ", 
           RowBox[{"m", "[", "3", "]"}]}], 
          RowBox[{"NN", "[", "3", "]"}]], "-", 
         FractionBox[
          RowBox[{"16", " ", 
           RowBox[{"m", "[", "4", "]"}]}], 
          RowBox[{"NN", "[", "4", "]"}]]}], ")"}], "+", 
       InterpretationBox[
        SuperscriptBox[
         RowBox[{"O", "[", "u", "]"}], "1"],
        SeriesData[$CellContext`u, 0, {}, 0, 1, 1],
        Editable->False]}],
      SeriesData[$CellContext`u, 0, {
       16 $CellContext`m[3]/$CellContext`NN[3] - 
        16 $CellContext`m[4]/$CellContext`NN[4]}, 0, 1, 1],
      Editable->False]}], "}"}]}],
  SequenceForm[
  36, ", tree=", {16, 8, 4, 2, 1}, 
   ", probability=", (1 - $CellContext`v[1])^2 (1 - $CellContext`v[2])^4 (
     1 - $CellContext`v[3])^8, ", change=", {
    SeriesData[$CellContext`u, 0, {}, 1, 1, 1], 
    SeriesData[$CellContext`u, 0, {
     2 $CellContext`m[0]/$CellContext`NN[0] - 
      2 $CellContext`m[1]/$CellContext`NN[1]}, 0, 1, 1], 
    SeriesData[$CellContext`u, 0, {
     4 $CellContext`m[1]/$CellContext`NN[1] - 
      4 $CellContext`m[2]/$CellContext`NN[2]}, 0, 1, 1], 
    SeriesData[$CellContext`u, 0, {
     8 $CellContext`m[2]/$CellContext`NN[2] - 
      8 $CellContext`m[3]/$CellContext`NN[3]}, 0, 1, 1], 
    SeriesData[$CellContext`u, 0, {
     16 $CellContext`m[3]/$CellContext`NN[3] - 
      16 $CellContext`m[4]/$CellContext`NN[4]}, 0, 1, 1]}],
  Editable->False]], "Print",
 CellChangeTimes->{3.715903786565139*^9, 3.716034737836323*^9, 
  3.71603477168725*^9, 3.716034867855669*^9}]
}, Open  ]]
}, Open  ]],

Cell[CellGroupData[{

Cell[BoxData[
 RowBox[{
  RowBox[{"(*", " ", 
   RowBox[{
   "For", " ", "the", " ", "right", " ", "hand", " ", "sides", " ", "of", " ",
     "the", " ", "ODEs"}], " ", "*)"}], " ", 
  RowBox[{"RHSv", "=", 
   RowBox[{"Simplify", "[", 
    RowBox[{"Sum", "[", 
     RowBox[{
      RowBox[{
       RowBox[{"PP", "[", "jj", "]"}], "*", 
       RowBox[{"CHA", "[", "jj", "]"}]}], ",", 
      RowBox[{"{", 
       RowBox[{"jj", ",", "1", ",", 
        RowBox[{"Length", "[", "W", "]"}]}], "}"}]}], "]"}], 
    "]"}]}]}]], "Input",
 CellChangeTimes->{{3.715783116286193*^9, 3.7157831245011377`*^9}}],

Cell[BoxData[
 RowBox[{"{", 
  RowBox[{
   RowBox[{"-", 
    FractionBox[
     RowBox[{"2", " ", "u", " ", 
      RowBox[{"(", 
       RowBox[{
        RowBox[{"m", "[", "0", "]"}], "-", 
        RowBox[{"NN", "[", "0", "]"}]}], ")"}], " ", 
      SuperscriptBox[
       RowBox[{"(", 
        RowBox[{
         RowBox[{"-", "1"}], "+", 
         RowBox[{"v", "[", "1", "]"}]}], ")"}], "2"], " ", 
      SuperscriptBox[
       RowBox[{"(", 
        RowBox[{
         RowBox[{"-", "1"}], "+", 
         RowBox[{"v", "[", "2", "]"}]}], ")"}], "4"], " ", 
      SuperscriptBox[
       RowBox[{"(", 
        RowBox[{
         RowBox[{"-", "1"}], "+", 
         RowBox[{"v", "[", "3", "]"}]}], ")"}], "8"]}], 
     RowBox[{"NN", "[", "0", "]"}]]}], ",", 
   RowBox[{
    FractionBox["1", 
     RowBox[{"NN", "[", "1", "]"}]], 
    RowBox[{"2", " ", 
     SuperscriptBox[
      RowBox[{"(", 
       RowBox[{
        RowBox[{"-", "1"}], "+", 
        RowBox[{"v", "[", "3", "]"}]}], ")"}], "4"], " ", 
     RowBox[{"(", 
      RowBox[{
       RowBox[{"-", 
        FractionBox[
         RowBox[{
          RowBox[{"(", 
           RowBox[{
            RowBox[{
             RowBox[{"m", "[", "1", "]"}], " ", 
             RowBox[{"NN", "[", "0", "]"}]}], "+", 
            RowBox[{
             RowBox[{"(", 
              RowBox[{
               RowBox[{
                RowBox[{"(", 
                 RowBox[{
                  RowBox[{"-", "1"}], "+", "u"}], ")"}], " ", 
                RowBox[{"m", "[", "0", "]"}]}], "-", 
               RowBox[{"u", " ", 
                RowBox[{"NN", "[", "0", "]"}]}]}], ")"}], " ", 
             RowBox[{"NN", "[", "1", "]"}]}]}], ")"}], " ", 
          SuperscriptBox[
           RowBox[{"(", 
            RowBox[{
             RowBox[{"-", "1"}], "+", 
             RowBox[{"v", "[", "1", "]"}]}], ")"}], "2"], " ", 
          SuperscriptBox[
           RowBox[{"(", 
            RowBox[{
             RowBox[{"-", "1"}], "+", 
             RowBox[{"v", "[", "2", "]"}]}], ")"}], "4"], " ", 
          SuperscriptBox[
           RowBox[{"(", 
            RowBox[{
             RowBox[{"-", "1"}], "+", 
             RowBox[{"v", "[", "3", "]"}]}], ")"}], "4"]}], 
         RowBox[{"NN", "[", "0", "]"}]]}], "+", 
       RowBox[{"2", " ", "u", " ", 
        RowBox[{"(", 
         RowBox[{
          RowBox[{"m", "[", "1", "]"}], "-", 
          RowBox[{"NN", "[", "1", "]"}]}], ")"}], " ", 
        RowBox[{"(", 
         RowBox[{
          RowBox[{"-", "2"}], "+", 
          RowBox[{"v", "[", "1", "]"}]}], ")"}], " ", 
        RowBox[{"v", "[", "1", "]"}], " ", 
        SuperscriptBox[
         RowBox[{"(", 
          RowBox[{
           RowBox[{"-", "1"}], "+", 
           RowBox[{"v", "[", "2", "]"}]}], ")"}], "4"], " ", 
        SuperscriptBox[
         RowBox[{"(", 
          RowBox[{
           RowBox[{"-", "1"}], "+", 
           RowBox[{"v", "[", "3", "]"}]}], ")"}], "4"]}], "-", 
       RowBox[{"2", " ", "u", " ", 
        RowBox[{"(", 
         RowBox[{
          RowBox[{"m", "[", "1", "]"}], "-", 
          RowBox[{"NN", "[", "1", "]"}]}], ")"}], " ", 
        RowBox[{"v", "[", "2", "]"}], " ", 
        RowBox[{"(", 
         RowBox[{"2", "-", 
          RowBox[{"3", " ", 
           RowBox[{"v", "[", "2", "]"}]}], "+", 
          SuperscriptBox[
           RowBox[{"v", "[", "2", "]"}], "3"]}], ")"}], " ", 
        SuperscriptBox[
         RowBox[{"(", 
          RowBox[{
           RowBox[{"-", "1"}], "+", 
           RowBox[{"v", "[", "3", "]"}]}], ")"}], "4"]}], "-", 
       RowBox[{"14", " ", "u", " ", 
        RowBox[{"(", 
         RowBox[{
          RowBox[{"m", "[", "1", "]"}], "-", 
          RowBox[{"NN", "[", "1", "]"}]}], ")"}], " ", 
        SuperscriptBox[
         RowBox[{"(", 
          RowBox[{
           RowBox[{"-", "1"}], "+", 
           RowBox[{"v", "[", "2", "]"}]}], ")"}], "2"], " ", 
        SuperscriptBox[
         RowBox[{"v", "[", "3", "]"}], "3"], " ", 
        RowBox[{"(", 
         RowBox[{"4", "+", 
          RowBox[{"v", "[", "3", "]"}]}], ")"}]}], "-", 
       RowBox[{"4", " ", "u", " ", 
        RowBox[{"(", 
         RowBox[{
          RowBox[{"m", "[", "1", "]"}], "-", 
          RowBox[{"NN", "[", "1", "]"}]}], ")"}], " ", 
        SuperscriptBox[
         RowBox[{"(", 
          RowBox[{
           RowBox[{"-", "1"}], "+", 
           RowBox[{"v", "[", "2", "]"}]}], ")"}], "2"], " ", 
        RowBox[{"(", 
         RowBox[{"1", "+", 
          RowBox[{"2", " ", 
           RowBox[{"v", "[", "2", "]"}]}]}], ")"}], " ", 
        SuperscriptBox[
         RowBox[{"(", 
          RowBox[{
           RowBox[{"-", "1"}], "+", 
           RowBox[{"v", "[", "3", "]"}]}], ")"}], "2"], " ", 
        RowBox[{"v", "[", "3", "]"}], " ", 
        RowBox[{"(", 
         RowBox[{"2", "+", 
          RowBox[{"5", " ", 
           RowBox[{"v", "[", "3", "]"}]}]}], ")"}]}]}], ")"}]}]}], ",", 
   RowBox[{
    FractionBox["1", 
     RowBox[{"NN", "[", "2", "]"}]], 
    RowBox[{"4", " ", 
     SuperscriptBox[
      RowBox[{"(", 
       RowBox[{
        RowBox[{"-", "1"}], "+", 
        RowBox[{"v", "[", "3", "]"}]}], ")"}], "2"], " ", 
     RowBox[{"(", 
      RowBox[{
       RowBox[{"-", 
        FractionBox[
         RowBox[{
          RowBox[{"(", 
           RowBox[{
            RowBox[{
             RowBox[{"m", "[", "2", "]"}], " ", 
             RowBox[{"NN", "[", "1", "]"}]}], "+", 
            RowBox[{
             RowBox[{"(", 
              RowBox[{
               RowBox[{
                RowBox[{"(", 
                 RowBox[{
                  RowBox[{"-", "1"}], "+", "u"}], ")"}], " ", 
                RowBox[{"m", "[", "1", "]"}]}], "-", 
               RowBox[{"u", " ", 
                RowBox[{"NN", "[", "1", "]"}]}]}], ")"}], " ", 
             RowBox[{"NN", "[", "2", "]"}]}]}], ")"}], " ", 
          SuperscriptBox[
           RowBox[{"(", 
            RowBox[{
             RowBox[{"-", "1"}], "+", 
             RowBox[{"v", "[", "1", "]"}]}], ")"}], "2"], " ", 
          SuperscriptBox[
           RowBox[{"(", 
            RowBox[{
             RowBox[{"-", "1"}], "+", 
             RowBox[{"v", "[", "2", "]"}]}], ")"}], "4"], " ", 
          SuperscriptBox[
           RowBox[{"(", 
            RowBox[{
             RowBox[{"-", "1"}], "+", 
             RowBox[{"v", "[", "3", "]"}]}], ")"}], "6"]}], 
         RowBox[{"NN", "[", "1", "]"}]]}], "+", 
       FractionBox[
        RowBox[{
         RowBox[{"(", 
          RowBox[{
           RowBox[{
            RowBox[{"m", "[", "2", "]"}], " ", 
            RowBox[{"NN", "[", "1", "]"}]}], "+", 
           RowBox[{
            RowBox[{"(", 
             RowBox[{
              RowBox[{
               RowBox[{"(", 
                RowBox[{
                 RowBox[{"-", "1"}], "+", "u"}], ")"}], " ", 
               RowBox[{"m", "[", "1", "]"}]}], "-", 
              RowBox[{"u", " ", 
               RowBox[{"NN", "[", "1", "]"}]}]}], ")"}], " ", 
            RowBox[{"NN", "[", "2", "]"}]}]}], ")"}], " ", 
         RowBox[{"(", 
          RowBox[{
           RowBox[{"-", "2"}], "+", 
           RowBox[{"v", "[", "1", "]"}]}], ")"}], " ", 
         RowBox[{"v", "[", "1", "]"}], " ", 
         SuperscriptBox[
          RowBox[{"(", 
           RowBox[{
            RowBox[{"-", "1"}], "+", 
            RowBox[{"v", "[", "2", "]"}]}], ")"}], "4"], " ", 
         SuperscriptBox[
          RowBox[{"(", 
           RowBox[{
            RowBox[{"-", "1"}], "+", 
            RowBox[{"v", "[", "3", "]"}]}], ")"}], "6"]}], 
        RowBox[{"NN", "[", "1", "]"}]], "+", 
       RowBox[{"2", " ", "u", " ", 
        RowBox[{"(", 
         RowBox[{
          RowBox[{"m", "[", "2", "]"}], "-", 
          RowBox[{"NN", "[", "2", "]"}]}], ")"}], " ", 
        SuperscriptBox[
         RowBox[{"v", "[", "2", "]"}], "3"], " ", 
        RowBox[{"(", 
         RowBox[{
          RowBox[{"-", "4"}], "+", 
          RowBox[{"3", " ", 
           RowBox[{"v", "[", "2", "]"}]}]}], ")"}], " ", 
        SuperscriptBox[
         RowBox[{"(", 
          RowBox[{
           RowBox[{"-", "1"}], "+", 
           RowBox[{"v", "[", "3", "]"}]}], ")"}], "6"]}], "-", 
       FractionBox[
        RowBox[{
         RowBox[{"(", 
          RowBox[{
           RowBox[{
            RowBox[{"(", 
             RowBox[{"1", "+", 
              RowBox[{"2", " ", "u"}]}], ")"}], " ", 
            RowBox[{"m", "[", "2", "]"}], " ", 
            RowBox[{"NN", "[", "1", "]"}]}], "+", 
           RowBox[{
            RowBox[{"(", 
             RowBox[{
              RowBox[{
               RowBox[{"(", 
                RowBox[{
                 RowBox[{"-", "1"}], "+", "u"}], ")"}], " ", 
               RowBox[{"m", "[", "1", "]"}]}], "-", 
              RowBox[{"3", " ", "u", " ", 
               RowBox[{"NN", "[", "1", "]"}]}]}], ")"}], " ", 
            RowBox[{"NN", "[", "2", "]"}]}]}], ")"}], " ", 
         RowBox[{"v", "[", "2", "]"}], " ", 
         RowBox[{"(", 
          RowBox[{"2", "-", 
           RowBox[{"3", " ", 
            RowBox[{"v", "[", "2", "]"}]}], "+", 
           SuperscriptBox[
            RowBox[{"v", "[", "2", "]"}], "3"]}], ")"}], " ", 
         SuperscriptBox[
          RowBox[{"(", 
           RowBox[{
            RowBox[{"-", "1"}], "+", 
            RowBox[{"v", "[", "3", "]"}]}], ")"}], "6"]}], 
        RowBox[{"NN", "[", "1", "]"}]], "+", 
       RowBox[{"14", " ", "u", " ", 
        RowBox[{"(", 
         RowBox[{
          RowBox[{"m", "[", "2", "]"}], "-", 
          RowBox[{"NN", "[", "2", "]"}]}], ")"}], " ", 
        RowBox[{"(", 
         RowBox[{
          RowBox[{"-", "2"}], "+", 
          RowBox[{"v", "[", "3", "]"}]}], ")"}], " ", 
        SuperscriptBox[
         RowBox[{"v", "[", "3", "]"}], "5"]}], "-", 
       FractionBox[
        RowBox[{"7", " ", 
         RowBox[{"(", 
          RowBox[{
           RowBox[{
            RowBox[{"m", "[", "2", "]"}], " ", 
            RowBox[{"NN", "[", "1", "]"}]}], "+", 
           RowBox[{
            RowBox[{"(", 
             RowBox[{
              RowBox[{
               RowBox[{"(", 
                RowBox[{
                 RowBox[{"-", "1"}], "+", "u"}], ")"}], " ", 
               RowBox[{"m", "[", "1", "]"}]}], "-", 
              RowBox[{"u", " ", 
               RowBox[{"NN", "[", "1", "]"}]}]}], ")"}], " ", 
            RowBox[{"NN", "[", "2", "]"}]}]}], ")"}], " ", 
         SuperscriptBox[
          RowBox[{"(", 
           RowBox[{
            RowBox[{"-", "1"}], "+", 
            RowBox[{"v", "[", "2", "]"}]}], ")"}], "2"], " ", 
         SuperscriptBox[
          RowBox[{"(", 
           RowBox[{
            RowBox[{"-", "1"}], "+", 
            RowBox[{"v", "[", "3", "]"}]}], ")"}], "2"], " ", 
         SuperscriptBox[
          RowBox[{"v", "[", "3", "]"}], "3"], " ", 
         RowBox[{"(", 
          RowBox[{"4", "+", 
           RowBox[{"v", "[", "3", "]"}]}], ")"}]}], 
        RowBox[{"NN", "[", "1", "]"}]], "+", 
       RowBox[{"14", " ", "u", " ", 
        RowBox[{"(", 
         RowBox[{
          RowBox[{"m", "[", "2", "]"}], "-", 
          RowBox[{"NN", "[", "2", "]"}]}], ")"}], " ", 
        RowBox[{"(", 
         RowBox[{
          RowBox[{"-", "2"}], "+", 
          RowBox[{"v", "[", "2", "]"}]}], ")"}], " ", 
        RowBox[{"v", "[", "2", "]"}], " ", 
        SuperscriptBox[
         RowBox[{"(", 
          RowBox[{
           RowBox[{"-", "1"}], "+", 
           RowBox[{"v", "[", "3", "]"}]}], ")"}], "2"], " ", 
        SuperscriptBox[
         RowBox[{"v", "[", "3", "]"}], "3"], " ", 
        RowBox[{"(", 
         RowBox[{"4", "+", 
          RowBox[{"v", "[", "3", "]"}]}], ")"}]}], "+", 
       RowBox[{"6", " ", "u", " ", 
        RowBox[{"(", 
         RowBox[{
          RowBox[{"m", "[", "2", "]"}], "-", 
          RowBox[{"NN", "[", "2", "]"}]}], ")"}], " ", 
        SuperscriptBox[
         RowBox[{"v", "[", "2", "]"}], "2"], " ", 
        RowBox[{"(", 
         RowBox[{
          RowBox[{"-", "3"}], "+", 
          RowBox[{"2", " ", 
           RowBox[{"v", "[", "2", "]"}]}]}], ")"}], " ", 
        SuperscriptBox[
         RowBox[{"(", 
          RowBox[{
           RowBox[{"-", "1"}], "+", 
           RowBox[{"v", "[", "3", "]"}]}], ")"}], "4"], " ", 
        RowBox[{"v", "[", "3", "]"}], " ", 
        RowBox[{"(", 
         RowBox[{"2", "+", 
          RowBox[{"5", " ", 
           RowBox[{"v", "[", "3", "]"}]}]}], ")"}]}], "-", 
       RowBox[{
        FractionBox["1", 
         RowBox[{"NN", "[", "1", "]"}]], 
        RowBox[{"2", " ", 
         RowBox[{"(", 
          RowBox[{
           RowBox[{
            RowBox[{"(", 
             RowBox[{"1", "+", "u"}], ")"}], " ", 
            RowBox[{"m", "[", "2", "]"}], " ", 
            RowBox[{"NN", "[", "1", "]"}]}], "+", 
           RowBox[{
            RowBox[{"(", 
             RowBox[{
              RowBox[{
               RowBox[{"(", 
                RowBox[{
                 RowBox[{"-", "1"}], "+", "u"}], ")"}], " ", 
               RowBox[{"m", "[", "1", "]"}]}], "-", 
              RowBox[{"2", " ", "u", " ", 
               RowBox[{"NN", "[", "1", "]"}]}]}], ")"}], " ", 
            RowBox[{"NN", "[", "2", "]"}]}]}], ")"}], " ", 
         SuperscriptBox[
          RowBox[{"(", 
           RowBox[{
            RowBox[{"-", "1"}], "+", 
            RowBox[{"v", "[", "2", "]"}]}], ")"}], "2"], " ", 
         RowBox[{"(", 
          RowBox[{"1", "+", 
           RowBox[{"2", " ", 
            RowBox[{"v", "[", "2", "]"}]}]}], ")"}], " ", 
         SuperscriptBox[
          RowBox[{"(", 
           RowBox[{
            RowBox[{"-", "1"}], "+", 
            RowBox[{"v", "[", "3", "]"}]}], ")"}], "4"], " ", 
         RowBox[{"v", "[", "3", "]"}], " ", 
         RowBox[{"(", 
          RowBox[{"2", "+", 
           RowBox[{"5", " ", 
            RowBox[{"v", "[", "3", "]"}]}]}], ")"}]}]}]}], ")"}]}]}], ",", 
   RowBox[{"-", 
    RowBox[{
     FractionBox["1", 
      RowBox[{
       RowBox[{"NN", "[", "2", "]"}], " ", 
       RowBox[{"NN", "[", "3", "]"}]}]], 
     RowBox[{"8", " ", 
      RowBox[{"(", 
       RowBox[{
        RowBox[{
         RowBox[{"m", "[", "3", "]"}], " ", 
         RowBox[{"NN", "[", "2", "]"}], " ", 
         RowBox[{"(", 
          RowBox[{"1", "+", 
           RowBox[{
            RowBox[{"(", 
             RowBox[{
              RowBox[{"-", "2"}], "+", 
              RowBox[{"4", " ", "u"}]}], ")"}], " ", 
            RowBox[{"v", "[", "3", "]"}]}], "+", 
           RowBox[{
            RowBox[{"(", 
             RowBox[{"7", "-", 
              RowBox[{"14", " ", "u"}]}], ")"}], " ", 
            SuperscriptBox[
             RowBox[{"v", "[", "3", "]"}], "2"]}], "+", 
           RowBox[{"28", " ", 
            RowBox[{"(", 
             RowBox[{
              RowBox[{"-", "1"}], "+", 
              RowBox[{"2", " ", "u"}]}], ")"}], " ", 
            SuperscriptBox[
             RowBox[{"v", "[", "3", "]"}], "3"]}], "-", 
           RowBox[{"70", " ", 
            RowBox[{"(", 
             RowBox[{
              RowBox[{"-", "1"}], "+", 
              RowBox[{"2", " ", "u"}]}], ")"}], " ", 
            SuperscriptBox[
             RowBox[{"v", "[", "3", "]"}], "4"]}], "+", 
           RowBox[{"112", " ", 
            RowBox[{"(", 
             RowBox[{
              RowBox[{"-", "1"}], "+", 
              RowBox[{"2", " ", "u"}]}], ")"}], " ", 
            SuperscriptBox[
             RowBox[{"v", "[", "3", "]"}], "5"]}], "-", 
           RowBox[{"112", " ", 
            RowBox[{"(", 
             RowBox[{
              RowBox[{"-", "1"}], "+", 
              RowBox[{"2", " ", "u"}]}], ")"}], " ", 
            SuperscriptBox[
             RowBox[{"v", "[", "3", "]"}], "6"]}], "+", 
           RowBox[{"64", " ", 
            RowBox[{"(", 
             RowBox[{
              RowBox[{"-", "1"}], "+", 
              RowBox[{"2", " ", "u"}]}], ")"}], " ", 
            SuperscriptBox[
             RowBox[{"v", "[", "3", "]"}], "7"]}], "+", 
           RowBox[{
            RowBox[{"(", 
             RowBox[{"16", "-", 
              RowBox[{"32", " ", "u"}]}], ")"}], " ", 
            SuperscriptBox[
             RowBox[{"v", "[", "3", "]"}], "8"]}]}], ")"}]}], "+", 
        RowBox[{
         RowBox[{"NN", "[", "3", "]"}], " ", 
         RowBox[{"(", 
          RowBox[{
           RowBox[{
            RowBox[{"(", 
             RowBox[{
              RowBox[{"-", "1"}], "+", "u"}], ")"}], " ", 
            RowBox[{"m", "[", "2", "]"}], " ", 
            SuperscriptBox[
             RowBox[{"(", 
              RowBox[{
               RowBox[{"-", "1"}], "+", 
               RowBox[{"v", "[", "3", "]"}]}], ")"}], "2"], " ", 
            RowBox[{"(", 
             RowBox[{"1", "+", 
              RowBox[{"6", " ", 
               SuperscriptBox[
                RowBox[{"v", "[", "3", "]"}], "2"]}], "-", 
              RowBox[{"16", " ", 
               SuperscriptBox[
                RowBox[{"v", "[", "3", "]"}], "3"]}], "+", 
              RowBox[{"32", " ", 
               SuperscriptBox[
                RowBox[{"v", "[", "3", "]"}], "4"]}], "-", 
              RowBox[{"32", " ", 
               SuperscriptBox[
                RowBox[{"v", "[", "3", "]"}], "5"]}], "+", 
              RowBox[{"16", " ", 
               SuperscriptBox[
                RowBox[{"v", "[", "3", "]"}], "6"]}]}], ")"}]}], "+", 
           RowBox[{"u", " ", 
            RowBox[{"NN", "[", "2", "]"}], " ", 
            RowBox[{"(", 
             RowBox[{
              RowBox[{"-", "1"}], "-", 
              RowBox[{"2", " ", 
               RowBox[{"v", "[", "3", "]"}]}], "+", 
              RowBox[{"7", " ", 
               SuperscriptBox[
                RowBox[{"v", "[", "3", "]"}], "2"]}], "-", 
              RowBox[{"28", " ", 
               SuperscriptBox[
                RowBox[{"v", "[", "3", "]"}], "3"]}], "+", 
              RowBox[{"70", " ", 
               SuperscriptBox[
                RowBox[{"v", "[", "3", "]"}], "4"]}], "-", 
              RowBox[{"112", " ", 
               SuperscriptBox[
                RowBox[{"v", "[", "3", "]"}], "5"]}], "+", 
              RowBox[{"112", " ", 
               SuperscriptBox[
                RowBox[{"v", "[", "3", "]"}], "6"]}], "-", 
              RowBox[{"64", " ", 
               SuperscriptBox[
                RowBox[{"v", "[", "3", "]"}], "7"]}], "+", 
              RowBox[{"16", " ", 
               SuperscriptBox[
                RowBox[{"v", "[", "3", "]"}], "8"]}]}], ")"}]}]}], ")"}]}]}], 
       ")"}]}]}]}], ",", 
   RowBox[{"-", 
    FractionBox[
     RowBox[{"16", " ", 
      RowBox[{"(", 
       RowBox[{
        RowBox[{
         RowBox[{"m", "[", "4", "]"}], " ", 
         RowBox[{"NN", "[", "3", "]"}]}], "+", 
        RowBox[{
         RowBox[{"(", 
          RowBox[{
           RowBox[{
            RowBox[{"(", 
             RowBox[{
              RowBox[{"-", "1"}], "+", "u"}], ")"}], " ", 
            RowBox[{"m", "[", "3", "]"}]}], "-", 
           RowBox[{"u", " ", 
            RowBox[{"NN", "[", "3", "]"}]}]}], ")"}], " ", 
         RowBox[{"NN", "[", "4", "]"}]}]}], ")"}]}], 
     RowBox[{
      RowBox[{"NN", "[", "3", "]"}], " ", 
      RowBox[{"NN", "[", "4", "]"}]}]]}]}], "}"}]], "Output",
 CellChangeTimes->{3.7157829787620993`*^9, 3.715783249329878*^9, 
  3.715798749042056*^9, 3.715804594955132*^9, 3.7158077622871237`*^9, 
  3.7158092829721746`*^9, 3.715810529442029*^9, 3.715871148359095*^9, 
  3.7158788873562326`*^9, 3.715903283724615*^9, 3.715903789789082*^9, 
  3.716034774890131*^9, 3.716034869782913*^9}]
}, Open  ]],

Cell[CellGroupData[{

Cell[BoxData[
 RowBox[{
  RowBox[{"(*", " ", 
   RowBox[{
   "Calculate", " ", "the", " ", "first", " ", "occurence", " ", "of", " ", 
    "a", " ", "tree", " ", "for", " ", "a", "  ", "nonzero", " ", 
    "probability"}], " ", "*)"}], " ", 
  RowBox[{
   RowBox[{"nonz", "=", "0"}], ";", " ", 
   RowBox[{"Do", "[", 
    RowBox[{
     RowBox[{"If", "[", 
      RowBox[{
       RowBox[{
        RowBox[{"PP", "[", "j", "]"}], "\[Equal]", "0"}], ",", " ", 
       RowBox[{"{", 
        RowBox[{"nonz", "=", 
         RowBox[{"j", "+", "1"}]}], "}"}]}], "]"}], ",", 
     RowBox[{"{", 
      RowBox[{"j", ",", "1", ",", 
       RowBox[{"Length", "[", "W", "]"}]}], "}"}]}], "]"}], ";", " ", 
   "nonz"}]}]], "Input",
 CellChangeTimes->{{3.7158077811628428`*^9, 3.715807819744233*^9}}],

Cell[BoxData["27"], "Output",
 CellChangeTimes->{3.7158078206701183`*^9, 3.715809285530086*^9, 
  3.715810536594782*^9, 3.7158711506817617`*^9, 3.716034776586157*^9, 
  3.7160348725601*^9}]
}, Open  ]],

Cell[BoxData[
 RowBox[{
  RowBox[{"(*", " ", 
   RowBox[{
    RowBox[{
    "Prepare", " ", "substitutions", " ", "for", " ", "the", " ", "printout", 
     " ", "of", " ", "trees"}], ",", " ", "changes", ",", " ", 
    RowBox[{"and", " ", "probabilities"}]}], " ", "*)"}], " ", 
  RowBox[{
   RowBox[{"Subs", "=", 
    RowBox[{"Table", "[", 
     RowBox[{
      RowBox[{
       RowBox[{"m", "[", "i", "]"}], "\[Rule]", 
       RowBox[{
        RowBox[{"mu", "[", "i", "]"}], "*", 
        RowBox[{"NN", "[", "i", "]"}]}]}], ",", 
      RowBox[{"{", 
       RowBox[{"i", ",", "0", ",", "n"}], "}"}]}], "]"}]}], ";", 
   RowBox[{"Do", "[", 
    RowBox[{
     RowBox[{
      RowBox[{"Sub", "[", "i", "]"}], "=", 
      RowBox[{"{", 
       RowBox[{
        RowBox[{"mu", "[", "i", "]"}], "\[Rule]", 
        RowBox[{
         RowBox[{"del", "[", 
          RowBox[{"i", "+", "1"}], "]"}], "+", 
         RowBox[{"mu", "[", 
          RowBox[{"i", "+", "1"}], "]"}]}]}], "}"}]}], ",", 
     RowBox[{"{", 
      RowBox[{"i", ",", "0", ",", "n"}], "}"}]}], "]"}], ";", 
   RowBox[{"SS", "=", 
    RowBox[{"Table", "[", 
     RowBox[{
      RowBox[{
       RowBox[{"v", "[", "i", "]"}], "\[Rule]", 
       RowBox[{"Subscript", "[", 
        RowBox[{"v", ",", "i"}], "]"}]}], ",", 
      RowBox[{"{", 
       RowBox[{"i", ",", "0", ",", "n"}], "}"}]}], "]"}]}], ";", 
   RowBox[{"SD", "=", 
    RowBox[{"Table", "[", 
     RowBox[{
      RowBox[{
       RowBox[{"del", "[", "i", "]"}], "\[Rule]", 
       RowBox[{"Subscript", "[", 
        RowBox[{"\[CapitalDelta]", ",", "i"}], "]"}]}], ",", 
      RowBox[{"{", 
       RowBox[{"i", ",", "0", ",", "n"}], "}"}]}], "]"}]}], ";"}]}]], "Input",\

 CellChangeTimes->{{3.715807860106452*^9, 3.7158079393651857`*^9}, {
  3.715809029860319*^9, 3.7158090307071342`*^9}}],

Cell[CellGroupData[{

Cell[BoxData[
 RowBox[{"TableForm", "[", 
  RowBox[{"FullSimplify", "[", 
   RowBox[{"Table", "[", 
    RowBox[{
     RowBox[{"{", 
      RowBox[{
       RowBox[{"W", "[", 
        RowBox[{"[", "i", "]"}], "]"}], ",", 
       RowBox[{"Reverse", "[", 
        RowBox[{"Simplify", "[", 
         RowBox[{"(", 
          RowBox[{
           RowBox[{
            RowBox[{"CHA", "[", "i", "]"}], "/.", 
            RowBox[{"{", 
             RowBox[{"u", "\[Rule]", "0"}], "}"}]}], "/.", "Subs"}], ")"}], 
         "]"}], "]"}], ",", 
       RowBox[{
        RowBox[{"PP", "[", "i", "]"}], "/.", "SS"}]}], "}"}], ",", 
     RowBox[{"{", 
      RowBox[{"i", ",", "nonz", ",", 
       RowBox[{"Length", "[", "W", "]"}]}], "}"}]}], "]"}], "]"}], 
  "]"}]], "Input",
 CellChangeTimes->{3.715808812670827*^9}],

Cell[BoxData[
 InterpretationBox[GridBox[{
    {GridBox[{
       {"16"},
       {"8"},
       {"0"},
       {"0"},
       {"0"}
      },
      GridBoxAlignment->{
       "Columns" -> {{Left}}, "ColumnsIndexed" -> {}, "Rows" -> {{Baseline}}, 
        "RowsIndexed" -> {}},
      GridBoxSpacings->{"Columns" -> {
          Offset[0.27999999999999997`], {
           Offset[0.7]}, 
          Offset[0.27999999999999997`]}, "ColumnsIndexed" -> {}, "Rows" -> {
          Offset[0.2], {
           Offset[0.1]}, 
          Offset[0.2]}, "RowsIndexed" -> {}}], GridBox[{
       {
        RowBox[{"16", " ", 
         RowBox[{"(", 
          RowBox[{
           RowBox[{"mu", "[", "3", "]"}], "-", 
           RowBox[{"mu", "[", "4", "]"}]}], ")"}]}]},
       {"0"},
       {"0"},
       {"0"},
       {"0"}
      },
      GridBoxAlignment->{
       "Columns" -> {{Left}}, "ColumnsIndexed" -> {}, "Rows" -> {{Baseline}}, 
        "RowsIndexed" -> {}},
      GridBoxSpacings->{"Columns" -> {
          Offset[0.27999999999999997`], {
           Offset[0.7]}, 
          Offset[0.27999999999999997`]}, "ColumnsIndexed" -> {}, "Rows" -> {
          Offset[0.2], {
           Offset[0.1]}, 
          Offset[0.2]}, "RowsIndexed" -> {}}], 
     RowBox[{
      RowBox[{"(", 
       RowBox[{"8", "-", 
        RowBox[{"7", " ", 
         SubscriptBox["v", "3"]}]}], ")"}], " ", 
      SubsuperscriptBox["v", "3", "7"]}]},
    {GridBox[{
       {"16"},
       {"8"},
       {"1"},
       {"0"},
       {"0"}
      },
      GridBoxAlignment->{
       "Columns" -> {{Left}}, "ColumnsIndexed" -> {}, "Rows" -> {{Baseline}}, 
        "RowsIndexed" -> {}},
      GridBoxSpacings->{"Columns" -> {
          Offset[0.27999999999999997`], {
           Offset[0.7]}, 
          Offset[0.27999999999999997`]}, "ColumnsIndexed" -> {}, "Rows" -> {
          Offset[0.2], {
           Offset[0.1]}, 
          Offset[0.2]}, "RowsIndexed" -> {}}], GridBox[{
       {
        RowBox[{"16", " ", 
         RowBox[{"(", 
          RowBox[{
           RowBox[{"mu", "[", "3", "]"}], "-", 
           RowBox[{"mu", "[", "4", "]"}]}], ")"}]}]},
       {
        RowBox[{"2", " ", 
         RowBox[{"(", 
          RowBox[{
           RowBox[{"mu", "[", "2", "]"}], "-", 
           RowBox[{"mu", "[", "3", "]"}]}], ")"}]}]},
       {"0"},
       {"0"},
       {"0"}
      },
      GridBoxAlignment->{
       "Columns" -> {{Left}}, "ColumnsIndexed" -> {}, "Rows" -> {{Baseline}}, 
        "RowsIndexed" -> {}},
      GridBoxSpacings->{"Columns" -> {
          Offset[0.27999999999999997`], {
           Offset[0.7]}, 
          Offset[0.27999999999999997`]}, "ColumnsIndexed" -> {}, "Rows" -> {
          Offset[0.2], {
           Offset[0.1]}, 
          Offset[0.2]}, "RowsIndexed" -> {}}], 
     RowBox[{
      RowBox[{"-", "28"}], " ", 
      RowBox[{"(", 
       RowBox[{
        RowBox[{"-", "2"}], "+", 
        SubscriptBox["v", "3"]}], ")"}], " ", 
      SuperscriptBox[
       RowBox[{"(", 
        RowBox[{
         RowBox[{"-", "1"}], "+", 
         SubscriptBox["v", "3"]}], ")"}], "2"], " ", 
      SubsuperscriptBox["v", "3", "5"]}]},
    {GridBox[{
       {"16"},
       {"8"},
       {"2"},
       {"0"},
       {"0"}
      },
      GridBoxAlignment->{
       "Columns" -> {{Left}}, "ColumnsIndexed" -> {}, "Rows" -> {{Baseline}}, 
        "RowsIndexed" -> {}},
      GridBoxSpacings->{"Columns" -> {
          Offset[0.27999999999999997`], {
           Offset[0.7]}, 
          Offset[0.27999999999999997`]}, "ColumnsIndexed" -> {}, "Rows" -> {
          Offset[0.2], {
           Offset[0.1]}, 
          Offset[0.2]}, "RowsIndexed" -> {}}], GridBox[{
       {
        RowBox[{"16", " ", 
         RowBox[{"(", 
          RowBox[{
           RowBox[{"mu", "[", "3", "]"}], "-", 
           RowBox[{"mu", "[", "4", "]"}]}], ")"}]}]},
       {
        RowBox[{"4", " ", 
         RowBox[{"(", 
          RowBox[{
           RowBox[{"mu", "[", "2", "]"}], "-", 
           RowBox[{"mu", "[", "3", "]"}]}], ")"}]}]},
       {"0"},
       {"0"},
       {"0"}
      },
      GridBoxAlignment->{
       "Columns" -> {{Left}}, "ColumnsIndexed" -> {}, "Rows" -> {{Baseline}}, 
        "RowsIndexed" -> {}},
      GridBoxSpacings->{"Columns" -> {
          Offset[0.27999999999999997`], {
           Offset[0.7]}, 
          Offset[0.27999999999999997`]}, "ColumnsIndexed" -> {}, "Rows" -> {
          Offset[0.2], {
           Offset[0.1]}, 
          Offset[0.2]}, "RowsIndexed" -> {}}], 
     RowBox[{
      RowBox[{"-", "14"}], " ", 
      RowBox[{"(", 
       RowBox[{
        RowBox[{"-", "2"}], "+", 
        SubscriptBox["v", "2"]}], ")"}], " ", 
      SubscriptBox["v", "2"], " ", 
      SuperscriptBox[
       RowBox[{"(", 
        RowBox[{
         RowBox[{"-", "1"}], "+", 
         SubscriptBox["v", "3"]}], ")"}], "4"], " ", 
      SubsuperscriptBox["v", "3", "3"], " ", 
      RowBox[{"(", 
       RowBox[{"4", "+", 
        SubscriptBox["v", "3"]}], ")"}]}]},
    {GridBox[{
       {"16"},
       {"8"},
       {"2"},
       {"1"},
       {"0"}
      },
      GridBoxAlignment->{
       "Columns" -> {{Left}}, "ColumnsIndexed" -> {}, "Rows" -> {{Baseline}}, 
        "RowsIndexed" -> {}},
      GridBoxSpacings->{"Columns" -> {
          Offset[0.27999999999999997`], {
           Offset[0.7]}, 
          Offset[0.27999999999999997`]}, "ColumnsIndexed" -> {}, "Rows" -> {
          Offset[0.2], {
           Offset[0.1]}, 
          Offset[0.2]}, "RowsIndexed" -> {}}], GridBox[{
       {
        RowBox[{"16", " ", 
         RowBox[{"(", 
          RowBox[{
           RowBox[{"mu", "[", "3", "]"}], "-", 
           RowBox[{"mu", "[", "4", "]"}]}], ")"}]}]},
       {
        RowBox[{"4", " ", 
         RowBox[{"(", 
          RowBox[{
           RowBox[{"mu", "[", "2", "]"}], "-", 
           RowBox[{"mu", "[", "3", "]"}]}], ")"}]}]},
       {
        RowBox[{"2", " ", 
         RowBox[{"(", 
          RowBox[{
           RowBox[{"mu", "[", "1", "]"}], "-", 
           RowBox[{"mu", "[", "2", "]"}]}], ")"}]}]},
       {"0"},
       {"0"}
      },
      GridBoxAlignment->{
       "Columns" -> {{Left}}, "ColumnsIndexed" -> {}, "Rows" -> {{Baseline}}, 
        "RowsIndexed" -> {}},
      GridBoxSpacings->{"Columns" -> {
          Offset[0.27999999999999997`], {
           Offset[0.7]}, 
          Offset[0.27999999999999997`]}, "ColumnsIndexed" -> {}, "Rows" -> {
          Offset[0.2], {
           Offset[0.1]}, 
          Offset[0.2]}, "RowsIndexed" -> {}}], 
     RowBox[{"14", " ", 
      SuperscriptBox[
       RowBox[{"(", 
        RowBox[{
         RowBox[{"-", "1"}], "+", 
         SubscriptBox["v", "2"]}], ")"}], "2"], " ", 
      SuperscriptBox[
       RowBox[{"(", 
        RowBox[{
         RowBox[{"-", "1"}], "+", 
         SubscriptBox["v", "3"]}], ")"}], "4"], " ", 
      SubsuperscriptBox["v", "3", "3"], " ", 
      RowBox[{"(", 
       RowBox[{"4", "+", 
        SubscriptBox["v", "3"]}], ")"}]}]},
    {GridBox[{
       {"16"},
       {"8"},
       {"3"},
       {"0"},
       {"0"}
      },
      GridBoxAlignment->{
       "Columns" -> {{Left}}, "ColumnsIndexed" -> {}, "Rows" -> {{Baseline}}, 
        "RowsIndexed" -> {}},
      GridBoxSpacings->{"Columns" -> {
          Offset[0.27999999999999997`], {
           Offset[0.7]}, 
          Offset[0.27999999999999997`]}, "ColumnsIndexed" -> {}, "Rows" -> {
          Offset[0.2], {
           Offset[0.1]}, 
          Offset[0.2]}, "RowsIndexed" -> {}}], GridBox[{
       {
        RowBox[{"16", " ", 
         RowBox[{"(", 
          RowBox[{
           RowBox[{"mu", "[", "3", "]"}], "-", 
           RowBox[{"mu", "[", "4", "]"}]}], ")"}]}]},
       {
        RowBox[{"6", " ", 
         RowBox[{"(", 
          RowBox[{
           RowBox[{"mu", "[", "2", "]"}], "-", 
           RowBox[{"mu", "[", "3", "]"}]}], ")"}]}]},
       {"0"},
       {"0"},
       {"0"}
      },
      GridBoxAlignment->{
       "Columns" -> {{Left}}, "ColumnsIndexed" -> {}, "Rows" -> {{Baseline}}, 
        "RowsIndexed" -> {}},
      GridBoxSpacings->{"Columns" -> {
          Offset[0.27999999999999997`], {
           Offset[0.7]}, 
          Offset[0.27999999999999997`]}, "ColumnsIndexed" -> {}, "Rows" -> {
          Offset[0.2], {
           Offset[0.1]}, 
          Offset[0.2]}, "RowsIndexed" -> {}}], 
     RowBox[{"4", " ", 
      RowBox[{"(", 
       RowBox[{"3", "-", 
        RowBox[{"2", " ", 
         SubscriptBox["v", "2"]}]}], ")"}], " ", 
      SubsuperscriptBox["v", "2", "2"], " ", 
      SuperscriptBox[
       RowBox[{"(", 
        RowBox[{
         RowBox[{"-", "1"}], "+", 
         SubscriptBox["v", "3"]}], ")"}], "6"], " ", 
      SubscriptBox["v", "3"], " ", 
      RowBox[{"(", 
       RowBox[{"2", "+", 
        RowBox[{"5", " ", 
         SubscriptBox["v", "3"]}]}], ")"}]}]},
    {GridBox[{
       {"16"},
       {"8"},
       {"3"},
       {"1"},
       {"0"}
      },
      GridBoxAlignment->{
       "Columns" -> {{Left}}, "ColumnsIndexed" -> {}, "Rows" -> {{Baseline}}, 
        "RowsIndexed" -> {}},
      GridBoxSpacings->{"Columns" -> {
          Offset[0.27999999999999997`], {
           Offset[0.7]}, 
          Offset[0.27999999999999997`]}, "ColumnsIndexed" -> {}, "Rows" -> {
          Offset[0.2], {
           Offset[0.1]}, 
          Offset[0.2]}, "RowsIndexed" -> {}}], GridBox[{
       {
        RowBox[{"16", " ", 
         RowBox[{"(", 
          RowBox[{
           RowBox[{"mu", "[", "3", "]"}], "-", 
           RowBox[{"mu", "[", "4", "]"}]}], ")"}]}]},
       {
        RowBox[{"6", " ", 
         RowBox[{"(", 
          RowBox[{
           RowBox[{"mu", "[", "2", "]"}], "-", 
           RowBox[{"mu", "[", "3", "]"}]}], ")"}]}]},
       {
        RowBox[{"2", " ", 
         RowBox[{"(", 
          RowBox[{
           RowBox[{"mu", "[", "1", "]"}], "-", 
           RowBox[{"mu", "[", "2", "]"}]}], ")"}]}]},
       {"0"},
       {"0"}
      },
      GridBoxAlignment->{
       "Columns" -> {{Left}}, "ColumnsIndexed" -> {}, "Rows" -> {{Baseline}}, 
        "RowsIndexed" -> {}},
      GridBoxSpacings->{"Columns" -> {
          Offset[0.27999999999999997`], {
           Offset[0.7]}, 
          Offset[0.27999999999999997`]}, "ColumnsIndexed" -> {}, "Rows" -> {
          Offset[0.2], {
           Offset[0.1]}, 
          Offset[0.2]}, "RowsIndexed" -> {}}], 
     RowBox[{"4", " ", 
      SuperscriptBox[
       RowBox[{"(", 
        RowBox[{
         RowBox[{"-", "1"}], "+", 
         SubscriptBox["v", "2"]}], ")"}], "2"], " ", 
      RowBox[{"(", 
       RowBox[{"1", "+", 
        RowBox[{"2", " ", 
         SubscriptBox["v", "2"]}]}], ")"}], " ", 
      SuperscriptBox[
       RowBox[{"(", 
        RowBox[{
         RowBox[{"-", "1"}], "+", 
         SubscriptBox["v", "3"]}], ")"}], "6"], " ", 
      SubscriptBox["v", "3"], " ", 
      RowBox[{"(", 
       RowBox[{"2", "+", 
        RowBox[{"5", " ", 
         SubscriptBox["v", "3"]}]}], ")"}]}]},
    {GridBox[{
       {"16"},
       {"8"},
       {"4"},
       {"0"},
       {"0"}
      },
      GridBoxAlignment->{
       "Columns" -> {{Left}}, "ColumnsIndexed" -> {}, "Rows" -> {{Baseline}}, 
        "RowsIndexed" -> {}},
      GridBoxSpacings->{"Columns" -> {
          Offset[0.27999999999999997`], {
           Offset[0.7]}, 
          Offset[0.27999999999999997`]}, "ColumnsIndexed" -> {}, "Rows" -> {
          Offset[0.2], {
           Offset[0.1]}, 
          Offset[0.2]}, "RowsIndexed" -> {}}], GridBox[{
       {
        RowBox[{"16", " ", 
         RowBox[{"(", 
          RowBox[{
           RowBox[{"mu", "[", "3", "]"}], "-", 
           RowBox[{"mu", "[", "4", "]"}]}], ")"}]}]},
       {
        RowBox[{"8", " ", 
         RowBox[{"(", 
          RowBox[{
           RowBox[{"mu", "[", "2", "]"}], "-", 
           RowBox[{"mu", "[", "3", "]"}]}], ")"}]}]},
       {"0"},
       {"0"},
       {"0"}
      },
      GridBoxAlignment->{
       "Columns" -> {{Left}}, "ColumnsIndexed" -> {}, "Rows" -> {{Baseline}}, 
        "RowsIndexed" -> {}},
      GridBoxSpacings->{"Columns" -> {
          Offset[0.27999999999999997`], {
           Offset[0.7]}, 
          Offset[0.27999999999999997`]}, "ColumnsIndexed" -> {}, "Rows" -> {
          Offset[0.2], {
           Offset[0.1]}, 
          Offset[0.2]}, "RowsIndexed" -> {}}], 
     RowBox[{
      RowBox[{"-", 
       SubsuperscriptBox["v", "2", "3"]}], " ", 
      RowBox[{"(", 
       RowBox[{
        RowBox[{"-", "4"}], "+", 
        RowBox[{"3", " ", 
         SubscriptBox["v", "2"]}]}], ")"}], " ", 
      SuperscriptBox[
       RowBox[{"(", 
        RowBox[{
         RowBox[{"-", "1"}], "+", 
         SubscriptBox["v", "3"]}], ")"}], "8"]}]},
    {GridBox[{
       {"16"},
       {"8"},
       {"4"},
       {"1"},
       {"0"}
      },
      GridBoxAlignment->{
       "Columns" -> {{Left}}, "ColumnsIndexed" -> {}, "Rows" -> {{Baseline}}, 
        "RowsIndexed" -> {}},
      GridBoxSpacings->{"Columns" -> {
          Offset[0.27999999999999997`], {
           Offset[0.7]}, 
          Offset[0.27999999999999997`]}, "ColumnsIndexed" -> {}, "Rows" -> {
          Offset[0.2], {
           Offset[0.1]}, 
          Offset[0.2]}, "RowsIndexed" -> {}}], GridBox[{
       {
        RowBox[{"16", " ", 
         RowBox[{"(", 
          RowBox[{
           RowBox[{"mu", "[", "3", "]"}], "-", 
           RowBox[{"mu", "[", "4", "]"}]}], ")"}]}]},
       {
        RowBox[{"8", " ", 
         RowBox[{"(", 
          RowBox[{
           RowBox[{"mu", "[", "2", "]"}], "-", 
           RowBox[{"mu", "[", "3", "]"}]}], ")"}]}]},
       {
        RowBox[{"2", " ", 
         RowBox[{"(", 
          RowBox[{
           RowBox[{"mu", "[", "1", "]"}], "-", 
           RowBox[{"mu", "[", "2", "]"}]}], ")"}]}]},
       {"0"},
       {"0"}
      },
      GridBoxAlignment->{
       "Columns" -> {{Left}}, "ColumnsIndexed" -> {}, "Rows" -> {{Baseline}}, 
        "RowsIndexed" -> {}},
      GridBoxSpacings->{"Columns" -> {
          Offset[0.27999999999999997`], {
           Offset[0.7]}, 
          Offset[0.27999999999999997`]}, "ColumnsIndexed" -> {}, "Rows" -> {
          Offset[0.2], {
           Offset[0.1]}, 
          Offset[0.2]}, "RowsIndexed" -> {}}], 
     RowBox[{"2", " ", 
      SubscriptBox["v", "2"], " ", 
      RowBox[{"(", 
       RowBox[{"2", "-", 
        RowBox[{"3", " ", 
         SubscriptBox["v", "2"]}], "+", 
        SubsuperscriptBox["v", "2", "3"]}], ")"}], " ", 
      SuperscriptBox[
       RowBox[{"(", 
        RowBox[{
         RowBox[{"-", "1"}], "+", 
         SubscriptBox["v", "3"]}], ")"}], "8"]}]},
    {GridBox[{
       {"16"},
       {"8"},
       {"4"},
       {"2"},
       {"0"}
      },
      GridBoxAlignment->{
       "Columns" -> {{Left}}, "ColumnsIndexed" -> {}, "Rows" -> {{Baseline}}, 
        "RowsIndexed" -> {}},
      GridBoxSpacings->{"Columns" -> {
          Offset[0.27999999999999997`], {
           Offset[0.7]}, 
          Offset[0.27999999999999997`]}, "ColumnsIndexed" -> {}, "Rows" -> {
          Offset[0.2], {
           Offset[0.1]}, 
          Offset[0.2]}, "RowsIndexed" -> {}}], GridBox[{
       {
        RowBox[{"16", " ", 
         RowBox[{"(", 
          RowBox[{
           RowBox[{"mu", "[", "3", "]"}], "-", 
           RowBox[{"mu", "[", "4", "]"}]}], ")"}]}]},
       {
        RowBox[{"8", " ", 
         RowBox[{"(", 
          RowBox[{
           RowBox[{"mu", "[", "2", "]"}], "-", 
           RowBox[{"mu", "[", "3", "]"}]}], ")"}]}]},
       {
        RowBox[{"4", " ", 
         RowBox[{"(", 
          RowBox[{
           RowBox[{"mu", "[", "1", "]"}], "-", 
           RowBox[{"mu", "[", "2", "]"}]}], ")"}]}]},
       {"0"},
       {"0"}
      },
      GridBoxAlignment->{
       "Columns" -> {{Left}}, "ColumnsIndexed" -> {}, "Rows" -> {{Baseline}}, 
        "RowsIndexed" -> {}},
      GridBoxSpacings->{"Columns" -> {
          Offset[0.27999999999999997`], {
           Offset[0.7]}, 
          Offset[0.27999999999999997`]}, "ColumnsIndexed" -> {}, "Rows" -> {
          Offset[0.2], {
           Offset[0.1]}, 
          Offset[0.2]}, "RowsIndexed" -> {}}], 
     RowBox[{
      RowBox[{"-", 
       RowBox[{"(", 
        RowBox[{
         RowBox[{"-", "2"}], "+", 
         SubscriptBox["v", "1"]}], ")"}]}], " ", 
      SubscriptBox["v", "1"], " ", 
      SuperscriptBox[
       RowBox[{"(", 
        RowBox[{
         RowBox[{"-", "1"}], "+", 
         SubscriptBox["v", "2"]}], ")"}], "4"], " ", 
      SuperscriptBox[
       RowBox[{"(", 
        RowBox[{
         RowBox[{"-", "1"}], "+", 
         SubscriptBox["v", "3"]}], ")"}], "8"]}]},
    {GridBox[{
       {"16"},
       {"8"},
       {"4"},
       {"2"},
       {"1"}
      },
      GridBoxAlignment->{
       "Columns" -> {{Left}}, "ColumnsIndexed" -> {}, "Rows" -> {{Baseline}}, 
        "RowsIndexed" -> {}},
      GridBoxSpacings->{"Columns" -> {
          Offset[0.27999999999999997`], {
           Offset[0.7]}, 
          Offset[0.27999999999999997`]}, "ColumnsIndexed" -> {}, "Rows" -> {
          Offset[0.2], {
           Offset[0.1]}, 
          Offset[0.2]}, "RowsIndexed" -> {}}], GridBox[{
       {
        RowBox[{"16", " ", 
         RowBox[{"(", 
          RowBox[{
           RowBox[{"mu", "[", "3", "]"}], "-", 
           RowBox[{"mu", "[", "4", "]"}]}], ")"}]}]},
       {
        RowBox[{"8", " ", 
         RowBox[{"(", 
          RowBox[{
           RowBox[{"mu", "[", "2", "]"}], "-", 
           RowBox[{"mu", "[", "3", "]"}]}], ")"}]}]},
       {
        RowBox[{"4", " ", 
         RowBox[{"(", 
          RowBox[{
           RowBox[{"mu", "[", "1", "]"}], "-", 
           RowBox[{"mu", "[", "2", "]"}]}], ")"}]}]},
       {
        RowBox[{"2", " ", 
         RowBox[{"(", 
          RowBox[{
           RowBox[{"mu", "[", "0", "]"}], "-", 
           RowBox[{"mu", "[", "1", "]"}]}], ")"}]}]},
       {"0"}
      },
      GridBoxAlignment->{
       "Columns" -> {{Left}}, "ColumnsIndexed" -> {}, "Rows" -> {{Baseline}}, 
        "RowsIndexed" -> {}},
      GridBoxSpacings->{"Columns" -> {
          Offset[0.27999999999999997`], {
           Offset[0.7]}, 
          Offset[0.27999999999999997`]}, "ColumnsIndexed" -> {}, "Rows" -> {
          Offset[0.2], {
           Offset[0.1]}, 
          Offset[0.2]}, "RowsIndexed" -> {}}], 
     RowBox[{
      SuperscriptBox[
       RowBox[{"(", 
        RowBox[{
         RowBox[{"-", "1"}], "+", 
         SubscriptBox["v", "1"]}], ")"}], "2"], " ", 
      SuperscriptBox[
       RowBox[{"(", 
        RowBox[{
         RowBox[{"-", "1"}], "+", 
         SubscriptBox["v", "2"]}], ")"}], "4"], " ", 
      SuperscriptBox[
       RowBox[{"(", 
        RowBox[{
         RowBox[{"-", "1"}], "+", 
         SubscriptBox["v", "3"]}], ")"}], "8"]}]}
   },
   GridBoxAlignment->{
    "Columns" -> {{Left}}, "ColumnsIndexed" -> {}, "Rows" -> {{Baseline}}, 
     "RowsIndexed" -> {}},
   GridBoxSpacings->{"Columns" -> {
       Offset[0.27999999999999997`], {
        Offset[2.0999999999999996`]}, 
       Offset[0.27999999999999997`]}, "ColumnsIndexed" -> {}, "Rows" -> {
       Offset[0.2], {
        Offset[0.4]}, 
       Offset[0.2]}, "RowsIndexed" -> {}}],
  TableForm[{{{16, 8, 0, 0, 0}, {
     16 ($CellContext`mu[3] - $CellContext`mu[4]), 0, 0, 0, 0}, (8 - 7 
      Subscript[$CellContext`v, 3]) Subscript[$CellContext`v, 3]^7}, {{16, 8, 
     1, 0, 0}, {
     16 ($CellContext`mu[3] - $CellContext`mu[4]), 
      2 ($CellContext`mu[2] - $CellContext`mu[3]), 0, 0, 0}, (-28) (-2 + 
      Subscript[$CellContext`v, 3]) (-1 + Subscript[$CellContext`v, 3])^2 
     Subscript[$CellContext`v, 3]^5}, {{16, 8, 2, 0, 0}, {
     16 ($CellContext`mu[3] - $CellContext`mu[4]), 
      4 ($CellContext`mu[2] - $CellContext`mu[3]), 0, 0, 0}, (-14) (-2 + 
      Subscript[$CellContext`v, 2]) 
     Subscript[$CellContext`v, 2] (-1 + Subscript[$CellContext`v, 3])^4 
     Subscript[$CellContext`v, 3]^3 (4 + Subscript[$CellContext`v, 3])}, {{16,
      8, 2, 1, 0}, {
     16 ($CellContext`mu[3] - $CellContext`mu[4]), 
      4 ($CellContext`mu[2] - $CellContext`mu[3]), 
      2 ($CellContext`mu[1] - $CellContext`mu[2]), 0, 0}, 
     14 (-1 + Subscript[$CellContext`v, 2])^2 (-1 + 
       Subscript[$CellContext`v, 3])^4 
     Subscript[$CellContext`v, 3]^3 (4 + Subscript[$CellContext`v, 3])}, {{16,
      8, 3, 0, 0}, {
     16 ($CellContext`mu[3] - $CellContext`mu[4]), 
      6 ($CellContext`mu[2] - $CellContext`mu[3]), 0, 0, 0}, 
     4 (3 - 2 Subscript[$CellContext`v, 2]) 
     Subscript[$CellContext`v, 2]^2 (-1 + Subscript[$CellContext`v, 3])^6 
     Subscript[$CellContext`v, 3] (2 + 5 Subscript[$CellContext`v, 3])}, {{16,
      8, 3, 1, 0}, {
     16 ($CellContext`mu[3] - $CellContext`mu[4]), 
      6 ($CellContext`mu[2] - $CellContext`mu[3]), 
      2 ($CellContext`mu[1] - $CellContext`mu[2]), 0, 0}, 
     4 (-1 + Subscript[$CellContext`v, 2])^2 (1 + 
      2 Subscript[$CellContext`v, 2]) (-1 + Subscript[$CellContext`v, 3])^6 
     Subscript[$CellContext`v, 3] (2 + 5 Subscript[$CellContext`v, 3])}, {{16,
      8, 4, 0, 0}, {
     16 ($CellContext`mu[3] - $CellContext`mu[4]), 
      8 ($CellContext`mu[2] - $CellContext`mu[3]), 0, 0, 0}, -
     Subscript[$CellContext`v, 2]^3 (-4 + 
      3 Subscript[$CellContext`v, 2]) (-1 + 
       Subscript[$CellContext`v, 3])^8}, {{16, 8, 4, 1, 0}, {
     16 ($CellContext`mu[3] - $CellContext`mu[4]), 
      8 ($CellContext`mu[2] - $CellContext`mu[3]), 
      2 ($CellContext`mu[1] - $CellContext`mu[2]), 0, 0}, 2 
     Subscript[$CellContext`v, 2] (2 - 3 Subscript[$CellContext`v, 2] + 
      Subscript[$CellContext`v, 2]^3) (-1 + 
       Subscript[$CellContext`v, 3])^8}, {{16, 8, 4, 2, 0}, {
     16 ($CellContext`mu[3] - $CellContext`mu[4]), 
      8 ($CellContext`mu[2] - $CellContext`mu[3]), 
      4 ($CellContext`mu[1] - $CellContext`mu[2]), 0, 0}, -(-2 + 
      Subscript[$CellContext`v, 1]) 
     Subscript[$CellContext`v, 1] (-1 + Subscript[$CellContext`v, 2])^4 (-1 + 
       Subscript[$CellContext`v, 3])^8}, {{16, 8, 4, 2, 1}, {
     16 ($CellContext`mu[3] - $CellContext`mu[4]), 
      8 ($CellContext`mu[2] - $CellContext`mu[3]), 
      4 ($CellContext`mu[1] - $CellContext`mu[2]), 
      2 ($CellContext`mu[0] - $CellContext`mu[1]), 
      0}, (-1 + Subscript[$CellContext`v, 1])^2 (-1 + 
       Subscript[$CellContext`v, 2])^4 (-1 + 
       Subscript[$CellContext`v, 3])^8}}]]], "Output",
 CellChangeTimes->{3.7158088142741137`*^9, 3.715809288945607*^9, 
  3.715810542862318*^9, 3.716034785697545*^9, 3.716034875050796*^9}]
}, Open  ]],

Cell[BoxData[
 RowBox[{"Do", "[", 
  RowBox[{
   RowBox[{
    RowBox[{"Q", "=", 
     RowBox[{"Reverse", "[", 
      RowBox[{"Simplify", "[", 
       RowBox[{"(", 
        RowBox[{
         RowBox[{
          RowBox[{"CHA", "[", "i", "]"}], "/.", 
          RowBox[{"{", 
           RowBox[{"u", "\[Rule]", "0"}], "}"}]}], "/.", "Subs"}], ")"}], 
       "]"}], "]"}]}], ";", " ", 
    RowBox[{"Do", "[", 
     RowBox[{
      RowBox[{"Q", "=", 
       RowBox[{"Q", "/.", 
        RowBox[{"Sub", "[", "k", "]"}]}]}], ",", 
      RowBox[{"{", 
       RowBox[{"k", ",", "0", ",", "n"}], "}"}]}], "]"}], ";", " ", 
    RowBox[{
     RowBox[{"CHA0", "[", "i", "]"}], "=", "Q"}]}], ",", 
   RowBox[{"{", 
    RowBox[{"i", ",", "nonz", ",", 
     RowBox[{"Length", "[", "W", "]"}]}], "}"}]}], "]"}]], "Input",
 CellChangeTimes->{{3.7158090968329372`*^9, 3.7158091928525743`*^9}, {
  3.71580931273105*^9, 3.715809312967656*^9}}],

Cell[CellGroupData[{

Cell[BoxData[
 RowBox[{"Z", "=", 
  RowBox[{"TableForm", "[", 
   RowBox[{"FullSimplify", "[", 
    RowBox[{"Table", "[", 
     RowBox[{
      RowBox[{"{", 
       RowBox[{
        RowBox[{"W", "[", 
         RowBox[{"[", "i", "]"}], "]"}], ",", 
        RowBox[{
         RowBox[{"CHA0", "[", "i", "]"}], "/.", "SD"}], ",", 
        RowBox[{
         RowBox[{"PP", "[", "i", "]"}], "/.", "SS"}]}], "}"}], ",", 
      RowBox[{"{", 
       RowBox[{"i", ",", "nonz", ",", 
        RowBox[{"Length", "[", "W", "]"}]}], "}"}]}], "]"}], "]"}], 
   "]"}]}]], "Input",
 CellChangeTimes->{{3.715808077712357*^9, 3.71580808340977*^9}, {
  3.7158084151178083`*^9, 3.7158084182579203`*^9}, {3.7158090851160603`*^9, 
  3.715809086232377*^9}, {3.715809229774394*^9, 3.715809241573811*^9}, {
  3.715809365888636*^9, 3.715809366285796*^9}}],

Cell[BoxData[
 InterpretationBox[GridBox[{
    {GridBox[{
       {"16"},
       {"8"},
       {"0"},
       {"0"},
       {"0"}
      },
      GridBoxAlignment->{
       "Columns" -> {{Left}}, "ColumnsIndexed" -> {}, "Rows" -> {{Baseline}}, 
        "RowsIndexed" -> {}},
      GridBoxSpacings->{"Columns" -> {
          Offset[0.27999999999999997`], {
           Offset[0.7]}, 
          Offset[0.27999999999999997`]}, "ColumnsIndexed" -> {}, "Rows" -> {
          Offset[0.2], {
           Offset[0.1]}, 
          Offset[0.2]}, "RowsIndexed" -> {}}], GridBox[{
       {
        RowBox[{"16", " ", 
         SubscriptBox["\[CapitalDelta]", "4"]}]},
       {"0"},
       {"0"},
       {"0"},
       {"0"}
      },
      GridBoxAlignment->{
       "Columns" -> {{Left}}, "ColumnsIndexed" -> {}, "Rows" -> {{Baseline}}, 
        "RowsIndexed" -> {}},
      GridBoxSpacings->{"Columns" -> {
          Offset[0.27999999999999997`], {
           Offset[0.7]}, 
          Offset[0.27999999999999997`]}, "ColumnsIndexed" -> {}, "Rows" -> {
          Offset[0.2], {
           Offset[0.1]}, 
          Offset[0.2]}, "RowsIndexed" -> {}}], 
     RowBox[{
      RowBox[{"(", 
       RowBox[{"8", "-", 
        RowBox[{"7", " ", 
         SubscriptBox["v", "3"]}]}], ")"}], " ", 
      SubsuperscriptBox["v", "3", "7"]}]},
    {GridBox[{
       {"16"},
       {"8"},
       {"1"},
       {"0"},
       {"0"}
      },
      GridBoxAlignment->{
       "Columns" -> {{Left}}, "ColumnsIndexed" -> {}, "Rows" -> {{Baseline}}, 
        "RowsIndexed" -> {}},
      GridBoxSpacings->{"Columns" -> {
          Offset[0.27999999999999997`], {
           Offset[0.7]}, 
          Offset[0.27999999999999997`]}, "ColumnsIndexed" -> {}, "Rows" -> {
          Offset[0.2], {
           Offset[0.1]}, 
          Offset[0.2]}, "RowsIndexed" -> {}}], GridBox[{
       {
        RowBox[{"16", " ", 
         SubscriptBox["\[CapitalDelta]", "4"]}]},
       {
        RowBox[{"2", " ", 
         SubscriptBox["\[CapitalDelta]", "3"]}]},
       {"0"},
       {"0"},
       {"0"}
      },
      GridBoxAlignment->{
       "Columns" -> {{Left}}, "ColumnsIndexed" -> {}, "Rows" -> {{Baseline}}, 
        "RowsIndexed" -> {}},
      GridBoxSpacings->{"Columns" -> {
          Offset[0.27999999999999997`], {
           Offset[0.7]}, 
          Offset[0.27999999999999997`]}, "ColumnsIndexed" -> {}, "Rows" -> {
          Offset[0.2], {
           Offset[0.1]}, 
          Offset[0.2]}, "RowsIndexed" -> {}}], 
     RowBox[{
      RowBox[{"-", "28"}], " ", 
      RowBox[{"(", 
       RowBox[{
        RowBox[{"-", "2"}], "+", 
        SubscriptBox["v", "3"]}], ")"}], " ", 
      SuperscriptBox[
       RowBox[{"(", 
        RowBox[{
         RowBox[{"-", "1"}], "+", 
         SubscriptBox["v", "3"]}], ")"}], "2"], " ", 
      SubsuperscriptBox["v", "3", "5"]}]},
    {GridBox[{
       {"16"},
       {"8"},
       {"2"},
       {"0"},
       {"0"}
      },
      GridBoxAlignment->{
       "Columns" -> {{Left}}, "ColumnsIndexed" -> {}, "Rows" -> {{Baseline}}, 
        "RowsIndexed" -> {}},
      GridBoxSpacings->{"Columns" -> {
          Offset[0.27999999999999997`], {
           Offset[0.7]}, 
          Offset[0.27999999999999997`]}, "ColumnsIndexed" -> {}, "Rows" -> {
          Offset[0.2], {
           Offset[0.1]}, 
          Offset[0.2]}, "RowsIndexed" -> {}}], GridBox[{
       {
        RowBox[{"16", " ", 
         SubscriptBox["\[CapitalDelta]", "4"]}]},
       {
        RowBox[{"4", " ", 
         SubscriptBox["\[CapitalDelta]", "3"]}]},
       {"0"},
       {"0"},
       {"0"}
      },
      GridBoxAlignment->{
       "Columns" -> {{Left}}, "ColumnsIndexed" -> {}, "Rows" -> {{Baseline}}, 
        "RowsIndexed" -> {}},
      GridBoxSpacings->{"Columns" -> {
          Offset[0.27999999999999997`], {
           Offset[0.7]}, 
          Offset[0.27999999999999997`]}, "ColumnsIndexed" -> {}, "Rows" -> {
          Offset[0.2], {
           Offset[0.1]}, 
          Offset[0.2]}, "RowsIndexed" -> {}}], 
     RowBox[{
      RowBox[{"-", "14"}], " ", 
      RowBox[{"(", 
       RowBox[{
        RowBox[{"-", "2"}], "+", 
        SubscriptBox["v", "2"]}], ")"}], " ", 
      SubscriptBox["v", "2"], " ", 
      SuperscriptBox[
       RowBox[{"(", 
        RowBox[{
         RowBox[{"-", "1"}], "+", 
         SubscriptBox["v", "3"]}], ")"}], "4"], " ", 
      SubsuperscriptBox["v", "3", "3"], " ", 
      RowBox[{"(", 
       RowBox[{"4", "+", 
        SubscriptBox["v", "3"]}], ")"}]}]},
    {GridBox[{
       {"16"},
       {"8"},
       {"2"},
       {"1"},
       {"0"}
      },
      GridBoxAlignment->{
       "Columns" -> {{Left}}, "ColumnsIndexed" -> {}, "Rows" -> {{Baseline}}, 
        "RowsIndexed" -> {}},
      GridBoxSpacings->{"Columns" -> {
          Offset[0.27999999999999997`], {
           Offset[0.7]}, 
          Offset[0.27999999999999997`]}, "ColumnsIndexed" -> {}, "Rows" -> {
          Offset[0.2], {
           Offset[0.1]}, 
          Offset[0.2]}, "RowsIndexed" -> {}}], GridBox[{
       {
        RowBox[{"16", " ", 
         SubscriptBox["\[CapitalDelta]", "4"]}]},
       {
        RowBox[{"4", " ", 
         SubscriptBox["\[CapitalDelta]", "3"]}]},
       {
        RowBox[{"2", " ", 
         SubscriptBox["\[CapitalDelta]", "2"]}]},
       {"0"},
       {"0"}
      },
      GridBoxAlignment->{
       "Columns" -> {{Left}}, "ColumnsIndexed" -> {}, "Rows" -> {{Baseline}}, 
        "RowsIndexed" -> {}},
      GridBoxSpacings->{"Columns" -> {
          Offset[0.27999999999999997`], {
           Offset[0.7]}, 
          Offset[0.27999999999999997`]}, "ColumnsIndexed" -> {}, "Rows" -> {
          Offset[0.2], {
           Offset[0.1]}, 
          Offset[0.2]}, "RowsIndexed" -> {}}], 
     RowBox[{"14", " ", 
      SuperscriptBox[
       RowBox[{"(", 
        RowBox[{
         RowBox[{"-", "1"}], "+", 
         SubscriptBox["v", "2"]}], ")"}], "2"], " ", 
      SuperscriptBox[
       RowBox[{"(", 
        RowBox[{
         RowBox[{"-", "1"}], "+", 
         SubscriptBox["v", "3"]}], ")"}], "4"], " ", 
      SubsuperscriptBox["v", "3", "3"], " ", 
      RowBox[{"(", 
       RowBox[{"4", "+", 
        SubscriptBox["v", "3"]}], ")"}]}]},
    {GridBox[{
       {"16"},
       {"8"},
       {"3"},
       {"0"},
       {"0"}
      },
      GridBoxAlignment->{
       "Columns" -> {{Left}}, "ColumnsIndexed" -> {}, "Rows" -> {{Baseline}}, 
        "RowsIndexed" -> {}},
      GridBoxSpacings->{"Columns" -> {
          Offset[0.27999999999999997`], {
           Offset[0.7]}, 
          Offset[0.27999999999999997`]}, "ColumnsIndexed" -> {}, "Rows" -> {
          Offset[0.2], {
           Offset[0.1]}, 
          Offset[0.2]}, "RowsIndexed" -> {}}], GridBox[{
       {
        RowBox[{"16", " ", 
         SubscriptBox["\[CapitalDelta]", "4"]}]},
       {
        RowBox[{"6", " ", 
         SubscriptBox["\[CapitalDelta]", "3"]}]},
       {"0"},
       {"0"},
       {"0"}
      },
      GridBoxAlignment->{
       "Columns" -> {{Left}}, "ColumnsIndexed" -> {}, "Rows" -> {{Baseline}}, 
        "RowsIndexed" -> {}},
      GridBoxSpacings->{"Columns" -> {
          Offset[0.27999999999999997`], {
           Offset[0.7]}, 
          Offset[0.27999999999999997`]}, "ColumnsIndexed" -> {}, "Rows" -> {
          Offset[0.2], {
           Offset[0.1]}, 
          Offset[0.2]}, "RowsIndexed" -> {}}], 
     RowBox[{"4", " ", 
      RowBox[{"(", 
       RowBox[{"3", "-", 
        RowBox[{"2", " ", 
         SubscriptBox["v", "2"]}]}], ")"}], " ", 
      SubsuperscriptBox["v", "2", "2"], " ", 
      SuperscriptBox[
       RowBox[{"(", 
        RowBox[{
         RowBox[{"-", "1"}], "+", 
         SubscriptBox["v", "3"]}], ")"}], "6"], " ", 
      SubscriptBox["v", "3"], " ", 
      RowBox[{"(", 
       RowBox[{"2", "+", 
        RowBox[{"5", " ", 
         SubscriptBox["v", "3"]}]}], ")"}]}]},
    {GridBox[{
       {"16"},
       {"8"},
       {"3"},
       {"1"},
       {"0"}
      },
      GridBoxAlignment->{
       "Columns" -> {{Left}}, "ColumnsIndexed" -> {}, "Rows" -> {{Baseline}}, 
        "RowsIndexed" -> {}},
      GridBoxSpacings->{"Columns" -> {
          Offset[0.27999999999999997`], {
           Offset[0.7]}, 
          Offset[0.27999999999999997`]}, "ColumnsIndexed" -> {}, "Rows" -> {
          Offset[0.2], {
           Offset[0.1]}, 
          Offset[0.2]}, "RowsIndexed" -> {}}], GridBox[{
       {
        RowBox[{"16", " ", 
         SubscriptBox["\[CapitalDelta]", "4"]}]},
       {
        RowBox[{"6", " ", 
         SubscriptBox["\[CapitalDelta]", "3"]}]},
       {
        RowBox[{"2", " ", 
         SubscriptBox["\[CapitalDelta]", "2"]}]},
       {"0"},
       {"0"}
      },
      GridBoxAlignment->{
       "Columns" -> {{Left}}, "ColumnsIndexed" -> {}, "Rows" -> {{Baseline}}, 
        "RowsIndexed" -> {}},
      GridBoxSpacings->{"Columns" -> {
          Offset[0.27999999999999997`], {
           Offset[0.7]}, 
          Offset[0.27999999999999997`]}, "ColumnsIndexed" -> {}, "Rows" -> {
          Offset[0.2], {
           Offset[0.1]}, 
          Offset[0.2]}, "RowsIndexed" -> {}}], 
     RowBox[{"4", " ", 
      SuperscriptBox[
       RowBox[{"(", 
        RowBox[{
         RowBox[{"-", "1"}], "+", 
         SubscriptBox["v", "2"]}], ")"}], "2"], " ", 
      RowBox[{"(", 
       RowBox[{"1", "+", 
        RowBox[{"2", " ", 
         SubscriptBox["v", "2"]}]}], ")"}], " ", 
      SuperscriptBox[
       RowBox[{"(", 
        RowBox[{
         RowBox[{"-", "1"}], "+", 
         SubscriptBox["v", "3"]}], ")"}], "6"], " ", 
      SubscriptBox["v", "3"], " ", 
      RowBox[{"(", 
       RowBox[{"2", "+", 
        RowBox[{"5", " ", 
         SubscriptBox["v", "3"]}]}], ")"}]}]},
    {GridBox[{
       {"16"},
       {"8"},
       {"4"},
       {"0"},
       {"0"}
      },
      GridBoxAlignment->{
       "Columns" -> {{Left}}, "ColumnsIndexed" -> {}, "Rows" -> {{Baseline}}, 
        "RowsIndexed" -> {}},
      GridBoxSpacings->{"Columns" -> {
          Offset[0.27999999999999997`], {
           Offset[0.7]}, 
          Offset[0.27999999999999997`]}, "ColumnsIndexed" -> {}, "Rows" -> {
          Offset[0.2], {
           Offset[0.1]}, 
          Offset[0.2]}, "RowsIndexed" -> {}}], GridBox[{
       {
        RowBox[{"16", " ", 
         SubscriptBox["\[CapitalDelta]", "4"]}]},
       {
        RowBox[{"8", " ", 
         SubscriptBox["\[CapitalDelta]", "3"]}]},
       {"0"},
       {"0"},
       {"0"}
      },
      GridBoxAlignment->{
       "Columns" -> {{Left}}, "ColumnsIndexed" -> {}, "Rows" -> {{Baseline}}, 
        "RowsIndexed" -> {}},
      GridBoxSpacings->{"Columns" -> {
          Offset[0.27999999999999997`], {
           Offset[0.7]}, 
          Offset[0.27999999999999997`]}, "ColumnsIndexed" -> {}, "Rows" -> {
          Offset[0.2], {
           Offset[0.1]}, 
          Offset[0.2]}, "RowsIndexed" -> {}}], 
     RowBox[{
      RowBox[{"-", 
       SubsuperscriptBox["v", "2", "3"]}], " ", 
      RowBox[{"(", 
       RowBox[{
        RowBox[{"-", "4"}], "+", 
        RowBox[{"3", " ", 
         SubscriptBox["v", "2"]}]}], ")"}], " ", 
      SuperscriptBox[
       RowBox[{"(", 
        RowBox[{
         RowBox[{"-", "1"}], "+", 
         SubscriptBox["v", "3"]}], ")"}], "8"]}]},
    {GridBox[{
       {"16"},
       {"8"},
       {"4"},
       {"1"},
       {"0"}
      },
      GridBoxAlignment->{
       "Columns" -> {{Left}}, "ColumnsIndexed" -> {}, "Rows" -> {{Baseline}}, 
        "RowsIndexed" -> {}},
      GridBoxSpacings->{"Columns" -> {
          Offset[0.27999999999999997`], {
           Offset[0.7]}, 
          Offset[0.27999999999999997`]}, "ColumnsIndexed" -> {}, "Rows" -> {
          Offset[0.2], {
           Offset[0.1]}, 
          Offset[0.2]}, "RowsIndexed" -> {}}], GridBox[{
       {
        RowBox[{"16", " ", 
         SubscriptBox["\[CapitalDelta]", "4"]}]},
       {
        RowBox[{"8", " ", 
         SubscriptBox["\[CapitalDelta]", "3"]}]},
       {
        RowBox[{"2", " ", 
         SubscriptBox["\[CapitalDelta]", "2"]}]},
       {"0"},
       {"0"}
      },
      GridBoxAlignment->{
       "Columns" -> {{Left}}, "ColumnsIndexed" -> {}, "Rows" -> {{Baseline}}, 
        "RowsIndexed" -> {}},
      GridBoxSpacings->{"Columns" -> {
          Offset[0.27999999999999997`], {
           Offset[0.7]}, 
          Offset[0.27999999999999997`]}, "ColumnsIndexed" -> {}, "Rows" -> {
          Offset[0.2], {
           Offset[0.1]}, 
          Offset[0.2]}, "RowsIndexed" -> {}}], 
     RowBox[{"2", " ", 
      SubscriptBox["v", "2"], " ", 
      RowBox[{"(", 
       RowBox[{"2", "-", 
        RowBox[{"3", " ", 
         SubscriptBox["v", "2"]}], "+", 
        SubsuperscriptBox["v", "2", "3"]}], ")"}], " ", 
      SuperscriptBox[
       RowBox[{"(", 
        RowBox[{
         RowBox[{"-", "1"}], "+", 
         SubscriptBox["v", "3"]}], ")"}], "8"]}]},
    {GridBox[{
       {"16"},
       {"8"},
       {"4"},
       {"2"},
       {"0"}
      },
      GridBoxAlignment->{
       "Columns" -> {{Left}}, "ColumnsIndexed" -> {}, "Rows" -> {{Baseline}}, 
        "RowsIndexed" -> {}},
      GridBoxSpacings->{"Columns" -> {
          Offset[0.27999999999999997`], {
           Offset[0.7]}, 
          Offset[0.27999999999999997`]}, "ColumnsIndexed" -> {}, "Rows" -> {
          Offset[0.2], {
           Offset[0.1]}, 
          Offset[0.2]}, "RowsIndexed" -> {}}], GridBox[{
       {
        RowBox[{"16", " ", 
         SubscriptBox["\[CapitalDelta]", "4"]}]},
       {
        RowBox[{"8", " ", 
         SubscriptBox["\[CapitalDelta]", "3"]}]},
       {
        RowBox[{"4", " ", 
         SubscriptBox["\[CapitalDelta]", "2"]}]},
       {"0"},
       {"0"}
      },
      GridBoxAlignment->{
       "Columns" -> {{Left}}, "ColumnsIndexed" -> {}, "Rows" -> {{Baseline}}, 
        "RowsIndexed" -> {}},
      GridBoxSpacings->{"Columns" -> {
          Offset[0.27999999999999997`], {
           Offset[0.7]}, 
          Offset[0.27999999999999997`]}, "ColumnsIndexed" -> {}, "Rows" -> {
          Offset[0.2], {
           Offset[0.1]}, 
          Offset[0.2]}, "RowsIndexed" -> {}}], 
     RowBox[{
      RowBox[{"-", 
       RowBox[{"(", 
        RowBox[{
         RowBox[{"-", "2"}], "+", 
         SubscriptBox["v", "1"]}], ")"}]}], " ", 
      SubscriptBox["v", "1"], " ", 
      SuperscriptBox[
       RowBox[{"(", 
        RowBox[{
         RowBox[{"-", "1"}], "+", 
         SubscriptBox["v", "2"]}], ")"}], "4"], " ", 
      SuperscriptBox[
       RowBox[{"(", 
        RowBox[{
         RowBox[{"-", "1"}], "+", 
         SubscriptBox["v", "3"]}], ")"}], "8"]}]},
    {GridBox[{
       {"16"},
       {"8"},
       {"4"},
       {"2"},
       {"1"}
      },
      GridBoxAlignment->{
       "Columns" -> {{Left}}, "ColumnsIndexed" -> {}, "Rows" -> {{Baseline}}, 
        "RowsIndexed" -> {}},
      GridBoxSpacings->{"Columns" -> {
          Offset[0.27999999999999997`], {
           Offset[0.7]}, 
          Offset[0.27999999999999997`]}, "ColumnsIndexed" -> {}, "Rows" -> {
          Offset[0.2], {
           Offset[0.1]}, 
          Offset[0.2]}, "RowsIndexed" -> {}}], GridBox[{
       {
        RowBox[{"16", " ", 
         SubscriptBox["\[CapitalDelta]", "4"]}]},
       {
        RowBox[{"8", " ", 
         SubscriptBox["\[CapitalDelta]", "3"]}]},
       {
        RowBox[{"4", " ", 
         SubscriptBox["\[CapitalDelta]", "2"]}]},
       {
        RowBox[{"2", " ", 
         SubscriptBox["\[CapitalDelta]", "1"]}]},
       {"0"}
      },
      GridBoxAlignment->{
       "Columns" -> {{Left}}, "ColumnsIndexed" -> {}, "Rows" -> {{Baseline}}, 
        "RowsIndexed" -> {}},
      GridBoxSpacings->{"Columns" -> {
          Offset[0.27999999999999997`], {
           Offset[0.7]}, 
          Offset[0.27999999999999997`]}, "ColumnsIndexed" -> {}, "Rows" -> {
          Offset[0.2], {
           Offset[0.1]}, 
          Offset[0.2]}, "RowsIndexed" -> {}}], 
     RowBox[{
      SuperscriptBox[
       RowBox[{"(", 
        RowBox[{
         RowBox[{"-", "1"}], "+", 
         SubscriptBox["v", "1"]}], ")"}], "2"], " ", 
      SuperscriptBox[
       RowBox[{"(", 
        RowBox[{
         RowBox[{"-", "1"}], "+", 
         SubscriptBox["v", "2"]}], ")"}], "4"], " ", 
      SuperscriptBox[
       RowBox[{"(", 
        RowBox[{
         RowBox[{"-", "1"}], "+", 
         SubscriptBox["v", "3"]}], ")"}], "8"]}]}
   },
   GridBoxAlignment->{
    "Columns" -> {{Left}}, "ColumnsIndexed" -> {}, "Rows" -> {{Baseline}}, 
     "RowsIndexed" -> {}},
   GridBoxSpacings->{"Columns" -> {
       Offset[0.27999999999999997`], {
        Offset[2.0999999999999996`]}, 
       Offset[0.27999999999999997`]}, "ColumnsIndexed" -> {}, "Rows" -> {
       Offset[0.2], {
        Offset[0.4]}, 
       Offset[0.2]}, "RowsIndexed" -> {}}],
  TableForm[{{{16, 8, 0, 0, 0}, {
     16 Subscript[$CellContext`\[CapitalDelta], 4], 0, 0, 0, 0}, (8 - 7 
      Subscript[$CellContext`v, 3]) Subscript[$CellContext`v, 3]^7}, {{16, 8, 
     1, 0, 0}, {
     16 Subscript[$CellContext`\[CapitalDelta], 4], 2 
      Subscript[$CellContext`\[CapitalDelta], 3], 0, 0, 0}, (-28) (-2 + 
      Subscript[$CellContext`v, 3]) (-1 + Subscript[$CellContext`v, 3])^2 
     Subscript[$CellContext`v, 3]^5}, {{16, 8, 2, 0, 0}, {
     16 Subscript[$CellContext`\[CapitalDelta], 4], 4 
      Subscript[$CellContext`\[CapitalDelta], 3], 0, 0, 0}, (-14) (-2 + 
      Subscript[$CellContext`v, 2]) 
     Subscript[$CellContext`v, 2] (-1 + Subscript[$CellContext`v, 3])^4 
     Subscript[$CellContext`v, 3]^3 (4 + Subscript[$CellContext`v, 3])}, {{16,
      8, 2, 1, 0}, {
     16 Subscript[$CellContext`\[CapitalDelta], 4], 4 
      Subscript[$CellContext`\[CapitalDelta], 3], 2 
      Subscript[$CellContext`\[CapitalDelta], 2], 0, 0}, 
     14 (-1 + Subscript[$CellContext`v, 2])^2 (-1 + 
       Subscript[$CellContext`v, 3])^4 
     Subscript[$CellContext`v, 3]^3 (4 + Subscript[$CellContext`v, 3])}, {{16,
      8, 3, 0, 0}, {
     16 Subscript[$CellContext`\[CapitalDelta], 4], 6 
      Subscript[$CellContext`\[CapitalDelta], 3], 0, 0, 0}, 
     4 (3 - 2 Subscript[$CellContext`v, 2]) 
     Subscript[$CellContext`v, 2]^2 (-1 + Subscript[$CellContext`v, 3])^6 
     Subscript[$CellContext`v, 3] (2 + 5 Subscript[$CellContext`v, 3])}, {{16,
      8, 3, 1, 0}, {
     16 Subscript[$CellContext`\[CapitalDelta], 4], 6 
      Subscript[$CellContext`\[CapitalDelta], 3], 2 
      Subscript[$CellContext`\[CapitalDelta], 2], 0, 0}, 
     4 (-1 + Subscript[$CellContext`v, 2])^2 (1 + 
      2 Subscript[$CellContext`v, 2]) (-1 + Subscript[$CellContext`v, 3])^6 
     Subscript[$CellContext`v, 3] (2 + 5 Subscript[$CellContext`v, 3])}, {{16,
      8, 4, 0, 0}, {
     16 Subscript[$CellContext`\[CapitalDelta], 4], 8 
      Subscript[$CellContext`\[CapitalDelta], 3], 0, 0, 0}, -
     Subscript[$CellContext`v, 2]^3 (-4 + 
      3 Subscript[$CellContext`v, 2]) (-1 + 
       Subscript[$CellContext`v, 3])^8}, {{16, 8, 4, 1, 0}, {
     16 Subscript[$CellContext`\[CapitalDelta], 4], 8 
      Subscript[$CellContext`\[CapitalDelta], 3], 2 
      Subscript[$CellContext`\[CapitalDelta], 2], 0, 0}, 2 
     Subscript[$CellContext`v, 2] (2 - 3 Subscript[$CellContext`v, 2] + 
      Subscript[$CellContext`v, 2]^3) (-1 + 
       Subscript[$CellContext`v, 3])^8}, {{16, 8, 4, 2, 0}, {
     16 Subscript[$CellContext`\[CapitalDelta], 4], 8 
      Subscript[$CellContext`\[CapitalDelta], 3], 4 
      Subscript[$CellContext`\[CapitalDelta], 2], 0, 0}, -(-2 + 
      Subscript[$CellContext`v, 1]) 
     Subscript[$CellContext`v, 1] (-1 + Subscript[$CellContext`v, 2])^4 (-1 + 
       Subscript[$CellContext`v, 3])^8}, {{16, 8, 4, 2, 1}, {
     16 Subscript[$CellContext`\[CapitalDelta], 4], 8 
      Subscript[$CellContext`\[CapitalDelta], 3], 4 
      Subscript[$CellContext`\[CapitalDelta], 2], 2 
      Subscript[$CellContext`\[CapitalDelta], 1], 
      0}, (-1 + Subscript[$CellContext`v, 1])^2 (-1 + 
       Subscript[$CellContext`v, 2])^4 (-1 + 
       Subscript[$CellContext`v, 3])^8}}]]], "Output",
 CellChangeTimes->{
  3.7158079633707457`*^9, 3.7158080842875767`*^9, 3.715808419297431*^9, 
   3.715809034186056*^9, 3.715809242848831*^9, {3.7158092928987303`*^9, 
   3.715809314592699*^9}, 3.715809367584977*^9, 3.7158095539591837`*^9, 
   3.715810552541212*^9, 3.7158711644450493`*^9, 3.7160347905094337`*^9, 
   3.716034877961624*^9}]
}, Open  ]]
},
WindowSize->{808, 755},
WindowMargins->{{212, Automatic}, {Automatic, 47}},
FrontEndVersion->"10.0 for Mac OS X x86 (32-bit, 64-bit Kernel) (December 4, \
2014)",
StyleDefinitions->"Default.nb"
]
(* End of Notebook Content *)

(* Internal cache information *)
(*CellTagsOutline
CellTagsIndex->{}
*)
(*CellTagsIndex
CellTagsIndex->{}
*)
(*NotebookFileOutline
Notebook[{
Cell[558, 20, 2991, 46, 63, "Input"],
Cell[3552, 68, 2472, 62, 97, "Input"],
Cell[CellGroupData[{
Cell[6049, 134, 19509, 505, 743, "Input"],
Cell[CellGroupData[{
Cell[25583, 643, 875, 20, 26, "Print"],
Cell[26461, 665, 1725, 44, 41, "Print"],
Cell[28189, 711, 1726, 44, 41, "Print"],
Cell[29918, 757, 2572, 67, 58, "Print"],
Cell[32493, 826, 1728, 44, 41, "Print"],
Cell[34224, 872, 2573, 67, 58, "Print"],
Cell[36800, 941, 1728, 44, 41, "Print"],
Cell[38531, 987, 2573, 67, 58, "Print"],
Cell[41107, 1056, 2575, 67, 58, "Print"],
Cell[43685, 1125, 3426, 91, 58, "Print"],
Cell[47114, 1218, 1730, 43, 41, "Print"],
Cell[48847, 1263, 2581, 67, 58, "Print"],
Cell[51431, 1332, 2581, 67, 58, "Print"],
Cell[54015, 1401, 3432, 91, 58, "Print"],
Cell[57450, 1494, 1730, 43, 41, "Print"],
Cell[59183, 1539, 2583, 67, 58, "Print"],
Cell[61769, 1608, 2581, 67, 58, "Print"],
Cell[64353, 1677, 3432, 91, 58, "Print"],
Cell[67788, 1770, 2581, 67, 58, "Print"],
Cell[70372, 1839, 3432, 91, 58, "Print"],
Cell[73807, 1932, 1730, 43, 41, "Print"],
Cell[75540, 1977, 2581, 67, 58, "Print"],
Cell[78124, 2046, 2581, 67, 58, "Print"],
Cell[80708, 2115, 3432, 91, 58, "Print"],
Cell[84143, 2208, 2583, 67, 58, "Print"],
Cell[86729, 2277, 3432, 91, 58, "Print"],
Cell[90164, 2370, 2067, 54, 58, "Print"],
Cell[92234, 2426, 3133, 84, 60, "Print"],
Cell[95370, 2512, 3567, 97, 79, "Print"],
Cell[98940, 2611, 4209, 115, 63, "Print"],
Cell[103152, 2728, 3565, 97, 79, "Print"],
Cell[106720, 2827, 4483, 123, 79, "Print"],
Cell[111206, 2952, 3130, 85, 63, "Print"],
Cell[114339, 3039, 4173, 114, 63, "Print"],
Cell[118515, 3155, 4097, 112, 63, "Print"],
Cell[122615, 3269, 4739, 130, 96, "Print"]
}, Open  ]]
}, Open  ]],
Cell[CellGroupData[{
Cell[127403, 3405, 594, 17, 46, "Input"],
Cell[128000, 3424, 19578, 560, 661, "Output"]
}, Open  ]],
Cell[CellGroupData[{
Cell[147615, 3989, 782, 22, 63, "Input"],
Cell[148400, 4013, 189, 3, 28, "Output"]
}, Open  ]],
Cell[148604, 4019, 1804, 53, 97, "Input"],
Cell[CellGroupData[{
Cell[150433, 4076, 799, 24, 63, "Input"],
Cell[151235, 4102, 22394, 670, 713, "Output"]
}, Open  ]],
Cell[173644, 4775, 919, 27, 46, "Input"],
Cell[CellGroupData[{
Cell[174588, 4806, 825, 21, 46, "Input"],
Cell[175416, 4829, 20273, 599, 713, "Output"]
}, Open  ]]
}
]
*)

(* End of internal cache information *)
